# Supplementary material for: Selecting lncRNAs in gastric cancer cells for directed therapy with bioactive peptides and chemotherapy drugs
Source: Oncotarget. 2017 Sep 18;8(49):86082–97. doi: 10.18632/oncotarget.20977 (PMC5689669; doi:10.18632/oncotarget.20977)
Supplement: Supplementary file 2 [file oncotarget-08-86082-s002.xls]

## Sheet: lncRNA_AA_vs_Control.genes.filt
Gene_id	Gene_name	Locus	AA_FPKM	Control_FPKM	Log2 (fold change)	P-value	q-value
ENSG00000257354.2	RP11-631N16.2	chr12:62601750-62622213	2.27984	0.336837	2.75881	5e-05	0.000280646
XLOC_2000428	-	chr7:38698061-38701335	0.617043	0.0928797	2.73193	5e-05	0.000280646
ENSG00000270112.3	RP11-742D12.2	chr18:46667820-46764408	0.544651	0.0624805	3.12385	0.02695	0.0717121
XLOC_1643605	-	chr5:43483958-43525310	3.45149	0.652185	2.40387	0.0001	0.000534106
ENSG00000280158.1	RP11-63A1.4	chr17:46923116-47100323	22.968	11.0029	1.06174	5e-05	0.000280646
ENSG00000233016.6	SNHG7	chr9:136711527-136728764	64.2664	119.518	-0.895089	5e-05	0.000280646
ENSG00000234928.1	AP000344.3	chr22:23433563-23435071	0.257667	1.75983	-2.77186	0.005	0.0172538
ENSG00000214106.7	PAXIP1-AS2	chr7:154928497-155003084	2.34924	3.53211	-0.588337	0.04355	0.106316
ENSG00000260306.1	RP11-645C24.5	chr16:21794094-21795759	2.10208	0.883082	1.2512	5e-05	0.000280646
ENSG00000280038.1	DNM1P41	chr15:84166546-84169896	1.17208	0.251605	2.21984	5e-05	0.000280646
ENSG00000272812.1	RP5-855D21.3	chr8:232136-247342	3.51657	1.69932	1.04921	0.00555	0.0188715
ENSG00000272864.1	RP11-17E13.2	chr1:74698768-74699333	3.1006	1.19185	1.37935	5e-05	0.000280646
XLOC_1931072	-	chr7:33638902-33642945	0.192395	0.573889	-1.5767	0.00935	0.029451
ENSG00000267317.2	CTB-25B13.12	chr19:1446301-1479556	1.5231	3.01925	-0.987184	0.0291	0.0764653
ENSG00000261338.2	RP11-378A13.1	chr2:218255318-218257366	1.18598	0.27616	2.10251	5e-05	0.000280646
ENSG00000196167.9	COLCA1	chr11:111290786-111308735	0.27009	0.796066	-1.55945	0.01165	0.0354676
ENSG00000198106.8	SNX29P2	chr16:29291219-29372110	0.484235	0.174685	1.47095	5e-05	0.000280646
ENSG00000246526.2	RP11-539L10.2	chr4:6687447-6690519	1.06647	0.593732	0.844957	0.00075	0.00329941
ENSG00000255120.5	OVOL1-AS1	chr11:65787021-65797219	2.71002	0.306644	3.14367	0.03205	0.0828809
ENSG00000261071.1	RP1-223E5.4	chr6:13574528-13615158	2.49215	1.08569	1.19879	0.04615	0.11132
ENSG00000234996.3	RP11-480I12.7	chr1:202861753-202875241	0.74336	0.272147	1.44968	5e-05	0.000280646
ENSG00000264207.1	RP11-196G18.23	chr1:149842187-149886652	7.16874	1.93369	1.89036	0.01385	0.0411091
ENSG00000236519.1	LINC01424	chr21:44802576-44804717	0.827546	0.179676	2.20344	0.00805	0.0258936
ENSG00000271771.1	RP11-1250I15.3	chr5:34158120-34158767	0.547259	1.64886	-1.59117	0.0059	0.0198821
ENSG00000259345.5	RP11-624L4.1	chr15:38865321-39427195	0.245126	1.10523	-2.17275	0.00585	0.0197345
ENSG00000274265.4	CH17-189H20.1	chr1:149176021-149251013	4.51886	9.41643	-1.05922	5e-05	0.000280646
ENSG00000260005.6	AC027601.1	chr17:81228276-81239091	1.03728	0.665558	0.640172	0.00655	0.0217423
ENSG00000236200.5	KDM4A-AS1	chr1:43650157-43931165	19.046	9.5416	0.997187	0.0214	0.0591958
ENSG00000260493.1	RP11-219B4.7	chr8:85172076-85177062	0.485136	0.116073	2.06335	0.02225	0.061137
XLOC_1972524	-	chr7:134075810-134100226	0.206297	2.36196	-3.51719	5e-05	0.000280646
ENSG00000204528.3	PSORS1C3	chr6:31158541-31180731	9.68966	15.8512	-0.710078	0.0188	0.0531075
ENSG00000214894.6	LINC00243	chr6:30798653-30830659	1.05504	0.384374	1.45672	0.00015	0.000775889
ENSG00000279528.1	RP11-1148L6.8	chrX:48579773-48581165	6.37355	2.97514	1.09914	0.00015	0.000775889
XLOC_330745	-	chr11:68282760-68284814	0.59958	0.304083	0.979489	0.0437	0.106622
ENSG00000232682.2	RP11-388P9.2	chr10:60026297-60733490	1.4136	5.8815	-2.05681	0.0024	0.00914919
XLOC_2002064	-	chr7:42954134-43566001	0	0.730346	#NAME?	0.03445	0.08793
XLOC_2177616	-	chr9:70358520-70364324	0.699591	0.0833899	3.06857	0.00135	0.00553895
ENSG00000268205.1	CTC-444N24.11	chr19:57304304-57308562	23.5614	9.12384	1.36871	5e-05	0.000280646
XLOC_1869740	-	chr6:54676165-54687221	1.21676	0.0878721	3.79149	0.04405	0.107205
ENSG00000270195.1	RP11-572O17.1	chr4:1712820-1713622	1.42938	0.336293	2.0876	0.0031	0.0114201
XLOC_1571668	-	chr4:38602139-38611710	0.205571	0.916344	-2.15626	0.00125	0.00517581
ENSG00000265666.1	RARA-AS1	chr17:40309191-40357643	0.554007	1.07126	-0.951335	0.03195	0.0826698
XLOC_1737298	-	chr5:104383297-105392970	0.175227	0.707096	-2.01268	0.0046	0.016042
XLOC_034151	-	chr1:78140093-78142370	0.947033	0.495648	0.9341	0.00045	0.00209251
ENSG00000234292.3	RP11-213H15.1	chr5:91280096-91281142	0.455863	0.843232	-0.887331	0.027	0.0718239
ENSG00000271395.1	RP11-75N6.3	chr13:89548690-89553804	1.93307	0	inf	5e-05	0.000280646
ENSG00000273723.1	RP11-93H24.3	chr13:52651304-52652279	0.498681	1.25741	-1.33426	0.0019	0.00747379
XLOC_2247936	-	chr9:132891347-132944633	4.61183	1.87561	1.29798	0.0002	0.00100864
ENSG00000279412.1	RP11-394B2.5	chr16:70687438-70801161	0.801249	0.175586	2.19008	0.00105	0.00443468
ENSG00000279865.1	RP11-69M1.6	chr12:8080380-8082163	0.509916	0.157106	1.69852	0.0042	0.0148522
ENSG00000179406.6	LINC00174	chr7:66205198-66420543	2.01002	0.905741	1.15004	0.04105	0.101408
ENSG00000271734.1	RP1-111B22.3	chr6:108030248-108030718	0.856151	0.32511	1.39694	0.04565	0.110323
ENSG00000272512.1	RP11-54O7.17	chr1:995965-998051	1.58735	0.0474017	5.06554	0.00035	0.00167019
ENSG00000203288.3	RP11-98D18.9	chr1:151755540-151794402	0.55912	2.57615	-2.20399	0.01785	0.0508399
XLOC_1890338	-	chr6:113868012-113873417	0.166346	0.688806	-2.04991	0.0321	0.0829844
ENSG00000271824.1	AC009014.3	chr5:136191467-136193134	0.517464	0.200706	1.36637	0.00735	0.0239781
ENSG00000233056.2	ERVH48-1	chr21:42916802-42925646	2.36182	0.17355	3.76648	5e-05	0.000280646
ENSG00000261654.1	RP11-96K19.4	chr1:110936368-110942353	9.65061	0.225828	5.41733	5e-05	0.000280646
ENSG00000237424.1	FOXD2-AS1	chr1:47432132-47434641	0.737873	0.234395	1.65443	5e-05	0.000280646
ENSG00000276850.4	CH17-360D5.2	chr10:47908063-47991932	0.172258	1.28398	-2.89798	0.0028	0.0104564
ENSG00000279951.1	RP11-264J4.8	chr13:20092631-20094144	2.16249	0.455251	2.24796	5e-05	0.000280646
ENSG00000225595.2	XXbac-BPG308K3.6	chr6:28859624-28864630	2.98653	0.151308	4.30291	0.01	0.0311587
ENSG00000280138.1	RP11-463O12.5	chr12:122865327-122896444	2.46983	1.46048	0.757968	5e-05	0.000280646
ENSG00000233429.9	HOTAIRM1	chr7:27092992-27102811	5.36482	8.94514	-0.737576	0.00635	0.021176
ENSG00000236423.5	LINC01134	chr1:3900351-3917504	1.63426	0.777763	1.07124	0.04595	0.110902
ENSG00000178803.10	ADORA2A-AS1	chr22:24270816-24528390	0.523881	0.0568334	3.20443	0.04645	0.111889
XLOC_220952	-	chr10:69638813-69642696	0.508526	0.320977	0.66385	0.01005	0.0312866
ENSG00000272540.1	XXbac-BPG252P9.9	chr6:30720200-30725426	42.4428	139.503	-1.7167	5e-05	0.000280646
ENSG00000248125.1	CTB-73N10.1	chr5:145429867-145451099	0.32562	0.984128	-1.59566	0.0151	0.044199
ENSG00000258702.1	RP11-433J8.1	chr14:96592732-96595762	0.584339	0.0399642	3.87003	0.04215	0.103539
ENSG00000271576.1	RP11-486G15.2	chr1:84076330-84077931	0.13926	0.807494	-2.53568	0.0004	0.00188277
ENSG00000272993.1	RP11-196G18.24	chr1:149842187-149886652	15.6958	7.42133	1.08063	0.04225	0.103719
ENSG00000232445.1	RP11-132A1.4	chr7:101308345-101310985	2.17077	6.05006	-1.47875	5e-05	0.000280646
ENSG00000235781.1	XXbac-BPG249D20.9	chr6:30516265-30519217	1.89684	0.48416	1.97004	0.00015	0.000775889
XLOC_1062191	-	chr2:127184119-127229746	0.711966	1.56854	-1.13955	0.00085	0.00368488
ENSG00000261038.1	RP1-149C7.1	chr6:92387840-92388827	3.41285	0	inf	5e-05	0.000280646
ENSG00000242282.6	AC108488.4	chr2:3531812-3563744	3.15956	6.30951	-0.997806	0.02965	0.0776632
ENSG00000274363.1	RP11-104O19.4	chr17:4267690-4268430	0.608953	0.182839	1.73576	0.03975	0.0987977
ENSG00000261135.1	RP4-798A10.7	chr1:16514644-16515754	1.70256	3.37698	-0.988029	5e-05	0.000280646
XLOC_1096865	-	chr2:215360439-215436172	1.44842	0.760995	0.928519	0.02225	0.061137
XLOC_1387620	-	chr3:153201583-153247620	2.75019	1.01984	1.4312	5e-05	0.000280646
ENSG00000255521.1	RP4-607I7.1	chr11:35132654-35138032	0.174521	0.650182	-1.89744	0.01085	0.0333961
ENSG00000224914.2	LINC00863	chr10:87342735-87370695	6.07461	1.33595	2.18493	5e-05	0.000280646
ENSG00000266289.1	RP11-1C8.6	chr8:103383077-103383854	1.86841	0.257066	2.8616	0.00215	0.00832447
ENSG00000256364.1	RP11-173P15.3	chr12:120686868-120701864	159.877	71.1668	1.16769	0.00055	0.00250671
ENSG00000254814.1	RP11-535A19.1	chr11:75758454-75803415	0.410185	2.42375	-2.56289	0.00165	0.00661831
ENSG00000231104.8	RP11-354M20.3	chr10:118004915-118210153	1.08462	3.14522	-1.53598	0.00665	0.022031
ENSG00000187621.14	TCL6	chr14:95650497-95692643	1.56165	0.12251	3.67211	5e-05	0.000280646
ENSG00000279235.1	RP11-16K12.2	chr15:78906126-78906809	1.68453	0.69475	1.27778	0.0064	0.0213086
ENSG00000263612.1	AF186192.6	chr8:144713898-144714845	0.685999	0	inf	5e-05	0.000280646
ENSG00000260273.1	RP11-425D10.10	chr6:109382794-109383666	0.635258	1.22891	-0.951967	0.012	0.0363682
XLOC_1634913	-	chr5:21555222-21568178	0.444641	1.28163	-1.52727	5e-05	0.000280646
ENSG00000278000.1	AC139100.4	chr18:80147923-80247546	20.556	1.55976	3.72016	5e-05	0.000280646
ENSG00000224328.1	MDC1-AS1	chr6:30699806-30717889	3.21307	1.86053	0.788242	0.0396	0.0984724
ENSG00000227603.1	RP11-165J3.6	chr9:93431567-93438130	2.69817	0.72077	1.90437	0.0075	0.0243916
XLOC_1973105	-	chr7:134696796-134702404	1.06547	0	inf	5e-05	0.000280646
ENSG00000235979.8	AC004448.5	chr17:19417803-19492991	0.90568	0.168443	2.42674	0.0019	0.00747379
ENSG00000279142.1	RP11-463O9.2	chr16:86595188-86597639	0.563231	0.0497334	3.50144	0.00525	0.0180078
ENSG00000261098.1	RP11-819C21.1	chr11:107312131-107316271	0.950308	0.386736	1.29705	5e-05	0.000280646
ENSG00000224870.6	RP4-758J18.2	chr1:1399521-1407313	5.89672	10.2826	-0.802221	0.0001	0.000534106
ENSG00000230798.5	FOXD3-AS1	chr1:63320829-63325126	1.01506	2.3831	-1.23127	0.03805	0.0953951
ENSG00000227388.2	RP11-112J3.16	chr9:35772162-35790432	3.48251	1.63906	1.08726	0.011	0.0337856
ENSG00000231355.1	AP000302.58	chr21:33482498-33484258	0.851682	0	inf	5e-05	0.000280646
ENSG00000270015.1	RP11-540B6.6	chr15:30903851-30991607	8.9154	4.53435	0.975404	0.00955	0.029984
ENSG00000251187.5	CTC-459M5.2	chr5:112142440-112419316	1.28437	0.0316749	5.34158	0.03575	0.0906274
ENSG00000276107.1	CTD-2033D15.2	chr15:39581078-39599466	38.4042	0.301017	6.99528	0.0053	0.018158
ENSG00000267731.1	RP11-147L13.8	chr17:68189883-68192802	0.541307	0.0453584	3.577	0.004	0.0142442
ENSG00000272335.1	RP11-53O19.3	chr5:44826075-44828592	7.93423	3.97675	0.996499	5e-05	0.000280646
XLOC_2157993	-	chr8:143541972-143551800	0.872204	0.181102	2.26786	0.00965	0.0302435
XLOC_1630682	-	chr5:10490609-10491601	0.71238	0	inf	5e-05	0.000280646
ENSG00000236914.3	RP11-1008C21.2	chr15:38069480-38072959	0.448205	5.54145	-3.62803	5e-05	0.000280646
XLOC_590568	-	chr13:84871870-84877459	0.829501	0	inf	5e-05	0.000280646
XLOC_2092362	-	chr8:103120168-103332866	3.74199	1.74613	1.09964	0.01155	0.0351948
ENSG00000189229.10	AC069277.2	chr3:6490478-7741533	0.319978	0.670324	-1.06688	0.04945	0.117655
ENSG00000275720.1	CTB-75G16.3	chr17:36634068-36634698	0.913457	1.84129	-1.01131	0.0064	0.0213086
ENSG00000263843.1	RP11-649A18.12	chr17:75271368-75289510	0.583691	0.252475	1.20907	0.0139	0.0412304
ENSG00000273373.1	RP5-1074L1.4	chr1:110347115-110443817	3.46524	1.57163	1.14069	5e-05	0.000280646
ENSG00000224699.8	LAMTOR5-AS1	chr1:110347115-110443817	9.74699	3.07739	1.66325	5e-05	0.000280646
ENSG00000279345.1	RP3-522J7.7	chr22:49773282-49827512	1.30081	0.202523	2.68325	0.01775	0.0506071
XLOC_1390055	-	chr3:158868299-158884942	2.63363	0.240862	3.45077	0.00315	0.0115755
ENSG00000280383.1	CTA-941F9.10	chr22:45657018-45845307	0.550264	0.254952	1.1099	0.0011	0.00461896
ENSG00000271918.1	CTD-2287O16.5	chr5:116083806-116412762	0.421662	0.975444	-1.20997	0.03475	0.0885452
XLOC_076178	-	chr1:204579265-204585541	1.31878	0.31013	2.08826	0.0317	0.0821232
XLOC_504487	-	chr12:74133165-74402535	0.470675	2.27298	-2.27178	5e-05	0.000280646
ENSG00000218416.4	PP14571	chr2:240435670-240468078	0.872128	0.186003	2.22921	0.0043	0.0151562
ENSG00000249348.1	UGDH-AS1	chr4:39498754-39639090	15.0247	7.3065	1.04009	0.0058	0.0195873
ENSG00000269107.1	RP11-15H20.7	chr19:23257254-23274251	0.53669	1.89901	-1.82309	0.0089	0.028217
ENSG00000267475.1	CTD-2538C1.2	chr19:32687088-32691750	16.771	2.82493	2.56968	5e-05	0.000280646
ENSG00000264112.1	RP11-159D12.2	chr17:57989037-58008187	31.0205	16.8146	0.883512	0.00015	0.000775889
XLOC_124030	-	chr1:67307363-67405923	7.91152	1.1715	2.7556	5e-05	0.000280646
ENSG00000272763.1	RP11-357H14.17	chr17:48635922-48707346	1.93097	3.82018	-0.984313	5e-05	0.000280646
ENSG00000279369.1	RP11-51F16.1	chr17:63622414-63702670	0.741358	0.0458492	4.0152	0.04065	0.100595
ENSG00000262222.1	RP11-876N24.4	chr16:10864913-10943021	3.78658	2.07234	0.869632	5e-05	0.000280646
ENSG00000255326.1	CTD-2530H12.4	chr11:75583195-75669120	2.19411	0	inf	5e-05	0.000280646
ENSG00000272218.1	RP11-11N5.3	chr4:186892551-186892983	1.14385	0	inf	5e-05	0.000280646
ENSG00000260708.1	CTA-29F11.1	chr22:46761893-46762563	4.98096	2.86894	0.795907	0.00025	0.00123397
ENSG00000275223.1	RP1-63M2.7	chr20:33655700-33656423	1.51865	0.549361	1.46697	0.00555	0.0188715
ENSG00000225855.6	RUSC1-AS1	chr1:155308747-155331114	3.69636	9.01606	-1.28639	0.0002	0.00100864
XLOC_2254287	-	chrX:318953-321851	1.60899	0.431221	1.89965	5e-05	0.000280646
ENSG00000259409.1	RP11-521C20.3	chr15:40087889-40108892	0.204371	4.28324	-4.38944	0.0363	0.0917591
ENSG00000261824.6	LINC00662	chr19:27680799-27984984	32.0367	14.3915	1.15451	0.00145	0.00590063
ENSG00000273311.1	DGCR11	chr22:19036281-19128480	1.01832	0.295196	1.78645	0.0452	0.109451
ENSG00000234155.1	RP11-30P6.6	chr6:85387218-85390186	0.38944	1.49775	-1.94333	5e-05	0.000280646
ENSG00000254473.1	RP11-522I20.3	chr9:83659962-83713378	6.33513	1.7143	1.88575	0.0305	0.0795484
ENSG00000230844.2	ZNF674-AS1	chrX:46545492-46548408	3.02978	1.50527	1.00919	5e-05	0.000280646
ENSG00000280269.1	AP000577.2	chr11:74012713-74324705	10.3703	2.73201	1.92442	0.0071	0.0232806
XLOC_455895	-	chr12:85317976-85489405	0.847043	2.18161	-1.36489	0.0263	0.0702297
ENSG00000236824.1	BCYRN1	chr2:47192404-47345074	0.240649	0.663581	-1.46334	5e-05	0.000280646
ENSG00000273148.1	RP5-1068E13.7	chr20:18794528-18796067	0.640995	1.02466	-0.676757	0.00835	0.0267249
ENSG00000269937.1	RP11-20I23.8	chr16:2537963-2603188	2.36004	0.510286	2.20943	5e-05	0.000280646
XLOC_554260	-	chr13:79557342-79571436	0.694966	0.309883	1.16522	0.00305	0.0112612
ENSG00000271840.1	RP1-224A6.9	chr1:22100612-22101360	3.70899	1.18342	1.64807	5e-05	0.000280646
ENSG00000273729.1	RP11-7F17.8	chr14:77024542-77031572	0.447071	0.881254	-0.979055	0.0017	0.0067934
ENSG00000260060.1	RP11-388M20.1	chr16:31196130-31196963	5.54715	0.831669	2.73767	5e-05	0.000280646
ENSG00000237713.1	AC006000.5	chr7:13101390-13704149	0.684479	3.28907	-2.2646	5e-05	0.000280646
ENSG00000274460.1	CTD-2649C14.2	chr16:21950217-21951708	1.05909	0.447546	1.24271	0.00035	0.00167019
ENSG00000232645.5	LINC01431	chr20:23356593-23358116	0.694644	0.160468	2.11399	0.04205	0.103331
ENSG00000262691.1	CTC-277H1.7	chr16:67229386-67272190	0.598655	0.180576	1.72912	0.00355	0.0128355
ENSG00000281189.1	GHET1	chr7:148987526-148989432	0.142917	0.703763	-2.29992	0.00025	0.00123397
ENSG00000273275.1	RP11-474G23.2	chr2:68122935-68261230	61.829	26.919	1.19966	5e-05	0.000280646
ENSG00000272990.1	RP11-305K5.1	chr3:156037700-156539138	30.8564	1.54614	4.31883	5e-05	0.000280646
XLOC_533816	-	chr13:22452596-22468648	0.14647	1.10772	-2.91892	0.0111	0.0340502
ENSG00000273308.1	RP11-496H1.2	chr3:197634319-197655179	21.5908	6.9903	1.62699	0.00135	0.00553895
ENSG00000278330.1	RP11-4B16.4	chr18:76974689-77133683	1.45076	0.145566	3.31707	0.00185	0.00730503
ENSG00000268798.1	CTB-25B13.5	chr19:1440838-1441938	1.56531	0.47369	1.72443	5e-05	0.000280646
ENSG00000246523.7	RP11-736K20.6	chr11:86955618-87000959	0.0670832	0.495041	-2.88352	0.02955	0.0774444
ENSG00000279207.1	RP11-159D12.8	chr17:58095671-58101479	14.2774	3.80018	1.90959	5e-05	0.000280646
ENSG00000241912.1	RP11-292E2.2	chr3:153376830-153377562	1.56201	0	inf	5e-05	0.000280646
XLOC_1300246	-	chr22:32205114-32269666	0.956741	0.0846104	3.49922	0.04645	0.111889
ENSG00000242094.1	FOXP1-IT1	chr3:70954692-71628558	0.39198	0.866775	-1.14488	0.0497	0.118135
ENSG00000258708.1	SLC25A21-AS1	chr14:36647082-37173811	0.51526	0.885213	-0.780725	0.0486	0.11599
ENSG00000272405.1	RP11-284F21.10	chr1:156641389-156661424	3.64999	2.35654	0.631222	5e-05	0.000280646
ENSG00000278895.1	CTC-448F2.7	chr19:29915861-29917830	0.563666	0.290716	0.955227	0.0056	0.0190164
ENSG00000273181.1	RP11-778D9.13	chr3:184132941-184133561	1.37651	0.413257	1.73591	0.00275	0.0102978
XLOC_207631	-	chr10:29142657-29144033	1.14602	0.246345	2.21789	0.00705	0.0231412
XLOC_177122	-	chr1:221692371-221700128	1.11374	0.0414768	4.74697	5e-05	0.000280646
XLOC_1704849	-	chr5:16373360-16440081	2.15343	0.145535	3.8872	5e-05	0.000280646
ENSG00000225439.2	BOLA3-AS1	chr2:74148008-74150061	3.60237	2.28879	0.654362	5e-05	0.000280646
ENSG00000276728.1	AC142472.6	chr17:45146729-45148470	2.37959	1.04863	1.18221	5e-05	0.000280646
ENSG00000282602.1	CTA-286B10.7	chr22:35372173-35372621	0.993127	0	inf	5e-05	0.000280646
ENSG00000279456.1	RP11-87H9.5	chr9:41006998-41076392	1.05138	0.158725	2.72768	0.00035	0.00167019
ENSG00000271737.1	CTB-113I20.2	chr5:134005146-134005562	1.29454	2.57781	-0.993707	0.0415	0.102279
XLOC_2174740	-	chr9:40584640-40587849	0.85148	0.233183	1.86851	0.0287	0.0756349
ENSG00000258647.5	LINC00930	chr15:92567817-92572042	0.96272	0.234267	2.03896	0.02	0.0559432
ENSG00000259005.1	RP3-449M8.6	chr14:74474006-74474864	2.05972	0.385055	2.41931	0.0052	0.017859
XLOC_946346	-	chr18:59029599-59053293	1.10313	2.47063	-1.16329	0.0001	0.000534106
ENSG00000263412.1	RP5-890E16.2	chr17:48045140-48048073	4.08105	1.59128	1.35875	5e-05	0.000280646
XLOC_522460	-	chr12:120291424-120293238	3.85064	25.8441	-2.74666	5e-05	0.000280646
ENSG00000276672.1	RP11-142E9.1	chr13:33818048-33966558	0.462878	1.00286	-1.11541	0.00145	0.00590063
ENSG00000188206.6	HNRNPU-AS1	chr1:244835321-244864542	22.2419	6.56769	1.75982	5e-05	0.000280646
XLOC_1919673	-	chr7:7094965-7098233	0.153801	1.04067	-2.75837	5e-05	0.000280646
ENSG00000273355.1	RP11-672L10.6	chr18:813273-813756	0.489912	1.18899	-1.27914	0.04935	0.11745
ENSG00000276791.1	CTD-2270P14.5	chr16:2777318-2780568	0.529074	0.923721	-0.803988	5e-05	0.000280646
XLOC_361962	-	chr11:6920973-6984632	0.397941	0.839896	-1.07766	0.01895	0.0534474
ENSG00000228630.5	HOTAIR	chr12:53962307-53977643	0.222706	1.40509	-2.65745	5e-05	0.000280646
ENSG00000267342.1	RP11-552F3.10	chr17:75897059-75941140	0.765071	0.237097	1.69011	0.0479	0.114686
ENSG00000272240.1	RP5-855D21.1	chr8:232136-247342	4.53044	1.94051	1.22321	0.0027	0.0101306
ENSG00000267530.2	AC006273.5	chr19:782754-785080	0.310978	1.02936	-1.72686	0.0024	0.00914919
ENSG00000276255.2	RP5-881P19.7	chr1:228073908-228076550	0.555511	0.276762	1.00517	0.00045	0.00209251
ENSG00000267270.5	PARD6G-AS1	chr18:80147923-80247546	33.4688	1.6773	4.3186	5e-05	0.000280646
ENSG00000272128.1	KB-1836B5.4	chr8:38099470-38099931	0.822564	0.191862	2.10006	0.03135	0.0813725
ENSG00000266976.1	AC079466.1	chr19:28435387-28727777	0.0767483	0.675668	-3.13811	0.0291	0.0764653
ENSG00000279311.1	RP11-170K4.2	chr3:158868299-158884942	0.73828	0.147801	2.32051	0.00045	0.00209251
ENSG00000235142.7	RP1-60O19.1	chr6:106717451-106787541	0.383935	2.13922	-2.47815	5e-05	0.000280646
ENSG00000227051.5	C14orf132	chr14:96039323-96094080	0.333535	0.780529	-1.22661	0.0054	0.0184427
ENSG00000251143.1	RP11-849H4.4	chr11:71998540-72112780	16.2724	24.7327	-0.603988	0.00385	0.0137777
XLOC_1248760	-	chr20:17923393-17928792	0.796996	0.0226824	5.13493	0.0026	0.00980441
ENSG00000272630.1	RP11-344N10.5	chr10:73098043-73101297	0.556055	0.155903	1.83458	5e-05	0.000280646
XLOC_1516990	-	chr4:73349381-73355362	0.623267	0	inf	5e-05	0.000280646
ENSG00000260920.2	RP1-228H13.5	chr1:40464318-40466767	0.588396	0.351978	0.741301	0.00485	0.0168076
XLOC_094885	-	chr1:357382-501617	0.740978	0.215417	1.7823	0.0184	0.0521507
ENSG00000280206.1	CTB-193M12.5	chr16:15643266-15857033	3.0664	5.25262	-0.776494	0.0363	0.0917591
XLOC_068014	-	chr1:184119546-184122498	0.785497	0.150489	2.38395	0.0045	0.0157461
ENSG00000182109.7	RP11-69E11.4	chr1:39491645-39546187	2.441	0.46183	2.40204	0.0001	0.000534106
ENSG00000259994.1	RP11-305E6.4	chr10:30302825-30306066	1.74711	0.753421	1.21344	5e-05	0.000280646
ENSG00000267512.1	CTC-250I14.3	chr19:13118102-13141147	13.6622	7.43319	0.878139	0.04345	0.106124
XLOC_1197278	-	chr2:221394580-221400701	0.536374	0	inf	5e-05	0.000280646
ENSG00000262202.4	RP11-160E2.6	chr17:19111999-19112636	28.6352	159.553	-2.47817	5e-05	0.000280646
ENSG00000279970.1	RP11-299G20.5	chr15:101295418-101525202	0.732092	0.405562	0.852101	0.046	0.111003
ENSG00000279803.1	RP11-407G23.5	chr16:57092536-57148367	0.50136	0.095855	2.38692	0.0084	0.0268571
ENSG00000254835.1	RNF185-AS1	chr22:31160182-31207019	23.6268	11.5204	1.03623	0.00995	0.0310325
ENSG00000274213.1	RP11-670E13.6	chr17:56914185-56914533	7.41114	19.4026	-1.38848	5e-05	0.000280646
XLOC_2080081	-	chr8:71828166-72118668	1.86349	0	inf	5e-05	0.000280646
ENSG00000236283.3	AC013463.2	chr2:164896185-165208261	0.0851113	2.95005	-5.11525	5e-05	0.000280646
XLOC_1600918	-	chr4:123532712-123546327	0.120244	1.36005	-3.49962	0.0244	0.0660042
ENSG00000265478.2	CTD-2145A24.5	chr17:18809955-18810940	6.44569	2.58871	1.3161	5e-05	0.000280646
ENSG00000279489.1	RP11-392A14.8	chr9:35001912-35003663	1.4124	0.0981603	3.84686	0.0003	0.00145452
XLOC_2133269	-	chr8:81650981-81652801	2.20174	0.190286	3.5324	0.04415	0.107402
ENSG00000237943.6	PRKCQ-AS1	chr10:6580418-6616452	5.04371	2.75387	0.873025	5e-05	0.000280646
ENSG00000279569.1	RP11-394B2.1	chr16:70661203-70686066	1.63222	0.709411	1.20214	5e-05	0.000280646
XLOC_527782	-	chr12:132618779-132622973	0.645365	0.0651876	3.30744	0.00435	0.0153005
ENSG00000279561.2	RP11-4L24.4	chr9:41269915-41273997	0.363227	0.692847	-0.931663	5e-05	0.000280646
ENSG00000260404.2	RP11-384K6.6	chr4:118591717-118633729	0.72214	0.251446	1.52203	5e-05	0.000280646
ENSG00000272787.1	KB-226F1.2	chr22:23966900-23980469	2.18207	0.830805	1.39311	0.0362	0.0915684
ENSG00000236008.1	AC011747.4	chr2:8543591-8583792	0.824583	0.399572	1.04521	0.0005	0.00230115
ENSG00000267432.5	DNAH17-AS1	chr17:78378639-78577394	0.50162	0.034468	3.86327	0.02765	0.073286
ENSG00000278600.1	RP11-81A1.6	chr15:79833584-79926993	4.90491	2.50488	0.969486	5e-05	0.000280646
ENSG00000251209.7	LINC00923	chr15:97572184-97874550	0.906232	0.0785964	3.52735	5e-05	0.000280646
ENSG00000249478.1	CTB-49A3.5	chr5:133160437-133612564	0.906028	0.00418251	7.75904	0.03785	0.0949774
ENSG00000234917.2	RP5-994D16.3	chr1:42678734-42681659	1.867	0.746495	1.32252	0.0057	0.0193026
ENSG00000232518.3	AC074366.3	chr2:38665909-38741237	0.98333	0	inf	0.00255	0.00964751
XLOC_1714502	-	chr5:40625059-40693735	1.35299	0.241236	2.48764	5e-05	0.000280646
ENSG00000204860.4	FAM201A	chr9:38540566-38624990	1.53576	3.48466	-1.18207	0.00275	0.0102978
ENSG00000244926.6	ALKBH3-AS1	chr11:43880810-43920944	2.37107	0.899877	1.39774	0.04195	0.103139
ENSG00000256232.1	RP11-771K4.1	chr12:31363480-31370157	1.98783	4.50305	-1.17971	5e-05	0.000280646
ENSG00000259656.1	RP11-325E5.1	chr15:49101790-49103264	2.27227	0.514112	2.14398	0.00035	0.00167019
ENSG00000205037.2	RP11-863P13.4	chr16:87949243-88118422	0.576116	0.0536493	3.42473	0.0041	0.0145514
ENSG00000215458.8	AATBC	chr21:43805757-43812567	1.07759	0.277892	1.95521	0.0001	0.000534106
ENSG00000234997.1	AC016745.3	chr2:113424494-113425324	0.174234	1.54264	-3.1463	0.01825	0.0517894
ENSG00000260735.1	RP11-72I8.1	chr16:14974590-15139339	14.302	2.72711	2.39078	0.00085	0.00368488
ENSG00000198590.11	C3orf35	chr3:37386268-37435497	0.846218	0.338603	1.32143	0.01405	0.0416148
XLOC_104692	-	chr1:23549138-23551657	0.769666	0.232272	1.72842	0.02805	0.0741915
ENSG00000279160.1	RP11-387A1.6	chr2:176173194-176192538	3.49441	0.407356	3.10069	5e-05	0.000280646
ENSG00000280351.2	CTD-2561B21.8	chr17:80991597-81009517	0.164755	0.575645	-1.80485	0.00435	0.0153005
ENSG00000215417.10	MIR17HG	chr13:91347819-91354579	36.2137	5.67225	2.67454	5e-05	0.000280646
ENSG00000254842.6	RP11-890B15.2	chr11:130844190-130865561	0.597232	0.0520672	3.51984	0.0143	0.0422556
ENSG00000246859.2	STARD4-AS1	chr5:111496032-112017309	0.241429	2.31037	-3.25845	0.00715	0.0234275
XLOC_1702508	-	chr5:10324731-10352498	1.4506	0.425379	1.76983	0.00045	0.00209251
XLOC_2042765	-	chr7:141907812-142106747	1.27957	2.28045	-0.833658	5e-05	0.000280646
XLOC_1034300	-	chr2:55865966-55924139	0.708719	0	inf	5e-05	0.000280646
ENSG00000260996.1	RP13-122B23.8	chr9:137293867-137295721	1.43148	0.556311	1.36354	5e-05	0.000280646
ENSG00000279452.1	AC006277.3	chr19:2949034-2950644	2.70399	0.970108	1.47887	5e-05	0.000280646
ENSG00000272888.5	LINC01578	chr15:92882706-92899701	79.9719	205.434	-1.36111	5e-05	0.000280646
ENSG00000245482.2	RP11-847H18.2	chr12:34022280-34056740	0.480406	1.22025	-1.34485	0.00085	0.00368488
ENSG00000259818.1	RP5-1024G6.7	chr1:53220662-53224253	1.15528	0.0780065	3.88851	5e-05	0.000280646
ENSG00000263585.1	RP11-498C9.13	chr17:81932383-81947601	98.4751	64.1007	0.619418	0.0327	0.0842614
ENSG00000280106.1	CTC-523E23.3	chr19:34949037-34951205	0.338223	1.17575	-1.79754	5e-05	0.000280646
ENSG00000214188.9	ST7-OT4	chr7:116952445-117230103	39.3817	19.4978	1.01422	0.00645	0.0214506
ENSG00000273084.1	RP11-1275H24.3	chr7:5425769-5429672	1.2993	2.22523	-0.776223	0.0499	0.118543
ENSG00000274104.1	CTD-2553L13.10	chr19:34733297-34733837	0.319431	1.45064	-2.18311	0.0283	0.0747613
ENSG00000280018.3	CH507-154B10.2	chr21:6986449-6997765	2.77294	5.42581	-0.968424	5e-05	0.000280646
XLOC_597855	-	chr13:108596151-109208007	1.04142	1.99998	-0.941437	5e-05	0.000280646
XLOC_383978	-	chr11:67812030-67955832	1.2176	2.04239	-0.746216	0.01	0.0311587
ENSG00000261799.1	RP11-283I3.6	chr12:273953-277123	4.65063	2.8276	0.717847	5e-05	0.000280646
ENSG00000226380.7	AC058791.1	chr7:130853719-130928649	1.32213	2.42578	-0.875586	0.0014	0.00572064
XLOC_2023179	-	chr7:99828012-99866102	0.598346	0.0260503	4.52161	0.04925	0.117274
XLOC_1673604	-	chr5:123619649-123624254	0.857022	0.561089	0.611101	0.01205	0.0364972
ENSG00000273151.1	RP11-449P15.2	chr7:816614-896436	2.76689	0.945169	1.54962	0.0099	0.030897
ENSG00000214248.2	CTD-3193O13.12	chr19:7888504-7903542	2.00561	1.02911	0.962647	5e-05	0.000280646
ENSG00000279649.1	RP11-96D1.8	chr16:68264515-68310951	1.88704	0.258086	2.8702	0.00495	0.0171031
ENSG00000230724.9	LINC01001	chr11:126949-207428	0.790987	0.0765865	3.36849	0.0314	0.0814788
ENSG00000260976.1	GS1-120K12.4	chr1:185001526-185008683	0.197708	0.754184	-1.93155	0.00195	0.00764653
ENSG00000176868.2	RP11-334J6.7	chr9:131394092-131500197	31.3805	13.4447	1.22283	5e-05	0.000280646
ENSG00000242539.2	AC007620.3	chr3:179396960-179399191	7.90872	3.04217	1.37834	5e-05	0.000280646
ENSG00000280032.1	RP11-832A4.7	chr11:118264592-118266817	0.147952	1.80111	-3.60569	5e-05	0.000280646
XLOC_076199	-	chr1:204601480-204616593	0.753612	0.143105	2.39675	0.0012	0.00499154
ENSG00000270055.1	CTD-3092A11.2	chr15:30487962-30490313	5.73767	10.1505	-0.823017	5e-05	0.000280646
ENSG00000231560.1	AC091814.3	chr12:9948136-10030606	0.474706	0.222898	1.09065	5e-05	0.000280646
ENSG00000257279.1	RP11-231I16.1	chr12:116910955-117031148	0.564861	0.323999	0.801905	0.0186	0.0526196
XLOC_1182948	-	chr2:185950348-185953334	0.102741	0.777991	-2.92074	0.00655	0.0217423
ENSG00000261604.1	CTD-2636A23.2	chr5:43287600-43313512	6.52096	2.42439	1.42746	0.0379	0.0950698
XLOC_822454	-	chr16:88229577-88231923	0.961499	0.370518	1.37574	0.0008	0.00349335
ENSG00000280187.1	CTC-351M12.1	chr5:69186358-69189452	0.502447	0.769399	-0.61476	0.00185	0.00730503
ENSG00000271787.1	RP11-254F7.3	chr2:10039091-10054866	30.3811	12.6862	1.25991	0.00125	0.00517581
ENSG00000261188.1	CTA-445C9.14	chr22:26512536-26514568	1.47456	3.75869	-1.34995	5e-05	0.000280646
XLOC_604127	-	chr14:23694796-23697064	0.982778	0	inf	5e-05	0.000280646
ENSG00000271816.1	BMS1P4	chr10:73644880-73730487	2.93311	1.57495	0.897125	0.00915	0.0289112
ENSG00000236581.8	STARD13-AS	chr13:33103134-33350630	0.470801	0.763096	-0.696747	0.01975	0.0553484
ENSG00000245975.2	RP11-30K9.6	chr15:58768071-58770974	0.420075	1.16092	-1.46655	5e-05	0.000280646
ENSG00000228697.1	RP5-968D22.1	chr1:168354781-168576445	0.29078	0.90349	-1.63558	0.0279	0.073858
ENSG00000260742.1	RP11-366L5.1	chr2:181887850-181891663	0.43887	1.26392	-1.52604	5e-05	0.000280646
ENSG00000279655.1	AC004009.1	chr7:27361842-27417018	0.553639	2.45459	-2.14846	0.0123	0.0371357
ENSG00000224635.1	RP4-564F22.5	chr20:38406010-38416797	6.83603	0.438308	3.96314	5e-05	0.000280646
ENSG00000270605.1	RP5-1092A3.4	chr1:28236108-28247568	1.53876	4.69649	-1.60982	0.0001	0.000534106
ENSG00000254630.1	CTD-2530H12.7	chr11:75583195-75669120	0.930488	0	inf	0.00135	0.00553895
ENSG00000131484.4	RP11-798G7.5	chr17:45533962-45534710	1.72802	1.00787	0.777812	0.048	0.114875
ENSG00000213121.2	RP11-306O13.1	chr6:153231319-153347488	4.73636	2.1788	1.12024	5e-05	0.000280646
ENSG00000259877.2	RP11-46C24.7	chr16:89215210-89217653	0.415019	0.691462	-0.736472	0.0034	0.0123664
XLOC_810856	-	chr16:54889593-54893312	0.88456	0.0595144	3.89365	0.00315	0.0115755
XLOC_439470	-	chr12:48789146-48790778	0.594044	1.51347	-1.34922	0.0059	0.0198821
XLOC_606742	-	chr14:32006836-32027273	0.388625	1.29369	-1.73504	0.00785	0.0253468
XLOC_1553302	-	chr4:173384097-173406380	1.3948	0.879941	0.664585	0.00395	0.0140936
ENSG00000241544.1	RP11-6F2.5	chr3:157081666-157123004	0.688731	3.19713	-2.21476	5e-05	0.000280646
ENSG00000251432.6	RP11-420A23.1	chr4:128269236-128519460	1.74741	4.81216	-1.46146	0.0399	0.0990907
ENSG00000272040.1	CTC-366B18.4	chr5:75608816-75609983	0.73331	0.405181	0.855855	0.0165	0.0475817
ENSG00000181097.5	RP11-429J17.2	chr8:143684451-143713898	0.477219	0.0720592	2.7274	0.01065	0.0328863
ENSG00000280283.1	CTA-481E9.2	chr16:17933188-18173063	2.6151	0.0214207	6.93171	0.0494	0.117556
ENSG00000271730.1	RP11-787I22.3	chr6:108986436-109094819	0.59799	1.40167	-1.22896	0.0435	0.10623
ENSG00000279894.1	GHc-857G6.7	chrX:103596607-103598904	1.03394	0.209784	2.30117	5e-05	0.000280646
ENSG00000240086.5	RP11-657O9.1	chr3:135356066-135439888	1.6888	5.45113	-1.69055	5e-05	0.000280646
ENSG00000230825.1	AC005532.5	chr7:7255153-7277779	2.86482	0.691037	2.05161	0.00015	0.000775889
ENSG00000273295.1	AP000350.5	chr22:23901431-23907068	0.846432	0.00919569	6.52429	0.00425	0.015004
ENSG00000246350.1	RP5-1186N24.3	chr6:28571629-28616212	4.67726	1.14084	2.03556	5e-05	0.000280646
ENSG00000232611.1	RP11-1114A5.4	chrX:136804109-136847897	1.09244	0.336836	1.69743	5e-05	0.000280646
ENSG00000261087.1	KB-1460A1.5	chr8:101166804-101169629	2.06925	0.320585	2.69033	5e-05	0.000280646
ENSG00000278952.1	RP11-399J13.2	chr11:65118309-65119111	9.41855	1.13728	3.04992	5e-05	0.000280646
ENSG00000268584.1	RP11-464F9.20	chr10:73625995-73626790	0.573635	1.47038	-1.35798	0.00385	0.0137777
ENSG00000253944.1	RP11-156K13.1	chr8:17801344-17861069	1.63702	13.3893	-3.03194	0.0003	0.00145452
ENSG00000237927.1	RP3-393E18.2	chr6:159586954-159589169	0.560008	0.0554452	3.33631	0.00555	0.0188715
ENSG00000276814.1	RP1-228P16.8	chr12:48039783-48040761	1.72013	0.259964	2.72613	0.00055	0.00250671
ENSG00000272672.1	RP11-302M6.5	chr1:89939600-89940147	1.03101	0.258058	1.99829	0.01455	0.0428689
ENSG00000245060.6	LINC00847	chr5:180826925-180835726	1.12775	0.535719	1.0739	0.00045	0.00209251
ENSG00000269983.1	RP11-497H16.9	chr5:70449635-70450353	5.72889	3.61906	0.66264	0.00035	0.00167019
ENSG00000280414.1	RP11-572N21.1	chr2:174332374-174338492	0.295933	0.512531	-0.792369	0.02065	0.0574639
ENSG00000268006.1	PTOV1-AS1	chr19:49818278-49860744	6.987	2.90701	1.26513	5e-05	0.000280646
XLOC_097485	-	chr1:6783293-6784843	0.885501	0.409576	1.11236	0.001	0.00424891
ENSG00000270964.1	RP11-502I4.3	chr15:67541071-67542604	0.237603	0.563227	-1.24517	0.0075	0.0243916
XLOC_716293	-	chr15:99396612-99403652	0.711938	0.219816	1.69546	0.01865	0.0527403
ENSG00000272374.1	RP3-329A5.8	chr6:35214418-35253079	0.438605	0.130573	1.74807	0.00035	0.00167019
ENSG00000232224.5	LINC00202-1	chr10:26931205-26942001	0.506724	0.154599	1.71267	0.00015	0.000775889
ENSG00000237054.9	PRMT5-AS1	chr14:22900644-22929585	1.19494	0.121244	3.30095	0.0129	0.0386878
ENSG00000282535.1	AC092192.1	chr19:176895-177913	7.69202	1.48026	2.37751	5e-05	0.000280646
ENSG00000260804.3	PKI55	chr2:216217044-216220192	8.01526	1.63253	2.29564	5e-05	0.000280646
XLOC_2215780	-	chr9:32947099-32968186	1.46505	0.31204	2.23115	5e-05	0.000280646
ENSG00000234840.1	LINC01239	chr9:22638110-22824213	1.79399	3.76457	-1.06931	0.00065	0.00290646
ENSG00000227456.7	LINC00310	chr21:34073223-34360033	2.8722	0.120504	4.57501	0.0019	0.00747379
ENSG00000255811.1	RP1-34M23.5	chr1:34712736-34859816	1.18666	4.95949	-2.06328	0.02085	0.057913
ENSG00000261189.1	RP3-512B11.3	chr6:7540450-7541338	0.482223	1.32688	-1.46027	0.0023	0.00881993
ENSG00000275401.1	RP4-564F22.7	chr20:38418482-38419202	8.4851	0.50644	4.06647	5e-05	0.000280646
XLOC_2338565	-	chrX:119895836-119924428	1.19044	0.680925	0.805922	5e-05	0.000280646
XLOC_1198072	-	chr2:223667297-223702374	2.1642	1.30753	0.726986	0.00025	0.00123397
ENSG00000236494.1	RP11-89N17.4	chr7:33793167-33803156	0.93595	0.133197	2.81287	0.0001	0.000534106
ENSG00000253645.1	CTD-2544N14.3	chr8:38901234-38973909	2.68658	7.8889	-1.55405	0.00205	0.00798564
ENSG00000260448.5	LCMT1-AS1	chr16:25085591-25111568	1.41041	0.413135	1.77143	0.0134	0.0399755
ENSG00000272418.1	RP11-762H8.4	chr15:78250501-78299924	38.0163	4.82263	2.97872	0.0013	0.0053623
ENSG00000273893.1	RP1-101A2.1	chr20:46557822-46690289	3.98071	0.866346	2.20001	0.0122	0.0368864
ENSG00000186594.12	MIR22HG	chr17:1711274-1738599	64.6538	7.78106	3.0547	5e-05	0.000280646
ENSG00000250362.1	AC008592.5	chr5:95861785-95874519	0.610476	0	inf	5e-05	0.000280646
XLOC_932249	-	chr18:9315193-9334459	0.429014	1.59174	-1.89151	5e-05	0.000280646
ENSG00000233178.7	RP11-88I18.2	chr9:68306527-68531061	1.28483	0.698682	0.878864	0.029	0.0762471
ENSG00000257069.5	RP11-783K16.10	chr11:64291301-64304770	1.90349	1.21291	0.650181	0.04515	0.109352
ENSG00000273456.1	RP11-686O6.2	chr2:202374931-202375604	1.80617	1.11161	0.700292	0.0246	0.0664487
ENSG00000248092.7	NNT-AS1	chr5:43571593-43707405	7.24888	11.7426	-0.695918	0.0008	0.00349335
ENSG00000272097.1	RP11-421M1.8	chr6:10743323-10747663	0.453275	1.03551	-1.19188	0.02335	0.0636241
ENSG00000243150.5	RP11-538P18.2	chr3:158095953-158571066	0.475807	1.40955	-1.56679	0.0217	0.059903
XLOC_1478070	-	chr3:182172991-182184351	0.851061	1.86172	-1.1293	5e-05	0.000280646
XLOC_2149578	-	chr8:123851986-124171522	0.285612	1.64691	-2.52764	0.00135	0.00553895
ENSG00000270118.1	RP11-57A19.5	chr16:28454140-28454511	4.14856	0.359207	3.52973	0.0445	0.108061
ENSG00000261342.1	AC006538.1	chr19:2714566-2740152	1.67514	0.605952	1.467	0.00035	0.00167019
XLOC_1802042	-	chr6:63346679-63369284	0.136497	0.898119	-2.71803	0.0011	0.00461896
ENSG00000271992.1	RP11-42O15.3	chr1:70445070-70445536	40.6726	8.71072	2.22319	5e-05	0.000280646
ENSG00000279417.1	RP11-382B18.1	chr15:30344306-30348236	11.7139	7.75415	0.595176	5e-05	0.000280646
ENSG00000229717.2	RP11-556N4.1	chr4:75830750-75832705	0.619119	0	inf	5e-05	0.000280646
ENSG00000272892.1	RP11-57G10.8	chr10:67849524-67850746	0.237745	0.825836	-1.79644	0.0028	0.0104564
ENSG00000257663.1	RP11-1100L3.7	chr12:52069245-52082084	53.8515	31.6093	0.768638	5e-05	0.000280646
XLOC_452300	-	chr12:76559873-76615567	0.297948	0.841659	-1.49818	0.02075	0.0576872
ENSG00000224718.1	RP11-222A5.1	chr1:175877342-175880468	0.691386	0.0554819	3.6394	0.0006	0.00270843
XLOC_2027691	-	chr7:108012110-108012930	1.38417	0	inf	5e-05	0.000280646
ENSG00000268218.1	AC137932.4	chr16:89267626-89490561	1.249	0.546218	1.19323	0.0194	0.0545019
ENSG00000261360.1	CTD-2165H16.4	chr5:14661807-14664604	1.6683	0.378702	2.13925	5e-05	0.000280646
ENSG00000261368.1	RP11-96B5.4	chr10:50964269-50965220	1.52583	0	inf	5e-05	0.000280646
ENSG00000277639.1	RP11-295M3.4	chr16:53035689-53052939	3.55388	55.5855	-3.96724	5e-05	0.000280646
ENSG00000274877.1	RP11-65I12.1	chr2:113211521-113278950	4.49542	14.3824	-1.67778	5e-05	0.000280646
ENSG00000273056.1	RP11-77E14.2	chr9:7786104-7786688	1.34944	0.486771	1.47105	0.01985	0.0555912
ENSG00000249971.1	RP11-256P1.1	chr5:138285264-138349729	77.2362	16.7365	2.20628	0.0001	0.000534106
ENSG00000254528.7	RP11-728F11.4	chr11:117427772-117877486	0	0.460426	#NAME?	0.01425	0.0421321
ENSG00000235257.8	ITGA9-AS1	chr3:37452114-37861780	0.56415	2.24956	-1.99549	5e-05	0.000280646
ENSG00000243004.5	AC005062.2	chr7:19918980-20217404	0.223308	1.49071	-2.73889	0.0368	0.0928081
XLOC_289374	-	chr10:103959768-103967013	1.00751	0.379767	1.40761	0.0488	0.116387
XLOC_487537	-	chr12:31615905-31731204	9.03927	19.3768	-1.10005	0.0055	0.018731
ENSG00000279026.1	RP3-414A15.12	chr14:73580693-73582918	1.29819	0.172148	2.91478	5e-05	0.000280646
ENSG00000247679.2	RP11-1277A3.1	chr5:177611252-177619754	3.14954	1.03697	1.60276	5e-05	0.000280646
ENSG00000254902.1	ANO1-AS1	chr11:70078301-70189528	2.37368	4.26983	-0.847053	0.0242	0.0655435
ENSG00000276188.1	RP11-173P15.10	chr12:120709111-120709523	4.4201	0.41104	3.42673	0.00055	0.00250671
ENSG00000243179.1	AC110769.3	chr2:113979568-114007302	2.16712	0.267114	3.02025	0.0008	0.00349335
ENSG00000278989.1	RP11-762L8.6	chr11:86431589-86672636	1.49311	0.191494	2.96294	5e-05	0.000280646
ENSG00000280287.1	RP13-554M15.7	chr12:132489550-132585188	0.839552	0.137632	2.60881	5e-05	0.000280646
XLOC_2272826	-	chrX:54636033-54637268	0.64915	0.341553	0.926445	0.0388	0.096909
ENSG00000275512.1	RP11-322E11.2	chr18:35403995-35406528	1.33214	0.699655	0.929032	5e-05	0.000280646
ENSG00000261326.2	LINC01355	chr1:23278864-23297455	2.03769	1.28347	0.666885	0.0321	0.0829844
ENSG00000276136.1	RP11-50I19.2	chr12:32000374-32001222	1.39256	0.71475	0.962229	0.0064	0.0213086
ENSG00000260125.1	AGBL1-AS1	chr15:86141995-87029052	0.214729	0.842087	-1.97145	0.00355	0.0128355
ENSG00000248874.5	C5orf17	chr5:23951347-24179183	1.74602	4.63362	-1.40807	5e-05	0.000280646
ENSG00000263429.3	LINC00675	chr17:10672473-10815164	2.24959	6.15616	-1.45236	0.0036	0.012988
XLOC_1497774	-	chr4:10828843-10963605	0.280105	1.737	-2.63256	5e-05	0.000280646
XLOC_851194	-	chr17:56966102-56973355	0.53297	1.82347	-1.77456	0.0023	0.00881993
ENSG00000266402.3	SNHG25	chr17:64145969-64146476	13.9762	3.74234	1.90096	5e-05	0.000280646
XLOC_2084803	-	chr8:85523479-85540511	1.33811	0	inf	5e-05	0.000280646
ENSG00000280164.1	CH507-254M2.3	chr21:6721811-6725801	3.57806	7.67947	-1.10183	5e-05	0.000280646
ENSG00000240875.5	LINC00886	chr3:156747345-156817179	5.71229	1.03887	2.45905	0.0001	0.000534106
ENSG00000267374.1	RP11-244M2.1	chr18:39206923-39800318	0.0486286	1.06461	-4.45237	0.00935	0.029451
ENSG00000251138.6	RP11-81H3.2	chr12:74133165-74402535	0.345481	1.3531	-1.96959	0.04705	0.113027
ENSG00000259941.1	RP11-48G14.2	chr15:56244008-56465137	0.261247	0.688559	-1.39816	0.0101	0.0314169
ENSG00000258232.2	RP11-161H23.5	chr12:49184795-49274603	200.633	121.674	0.721539	5e-05	0.000280646
ENSG00000232453.5	RP4-794H19.1	chr1:58785159-58899594	0.718778	0.124462	2.52984	0.0098	0.030638
ENSG00000204588.5	LINC01123	chr2:109987062-109996140	1.95228	3.97925	-1.02734	5e-05	0.000280646
ENSG00000278344.1	RP11-18C24.8	chr12:120500734-120501090	1.38785	0.320918	2.11257	0.0317	0.0821232
ENSG00000255145.2	STX17-AS1	chr9:99885987-99906601	1.33226	2.59071	-0.95947	0.036	0.0911671
ENSG00000276570.1	CTD-2587H24.14	chr19:55226638-55258995	1.04052	0.304556	1.77253	0.03115	0.0809428
ENSG00000273073.1	RP11-109E12.1	chr2:131461820-131463615	2.5112	0.527658	2.2507	0.0021	0.00815865
ENSG00000253352.8	TUG1	chr22:30968638-30979395	69.4246	34.8209	0.995494	5e-05	0.000280646
ENSG00000227502.2	LINC01268	chr6:113868012-113873417	0.169185	0.542729	-1.68163	0.0003	0.00145452
XLOC_136469	-	chr1:94616716-94634089	0.0884873	1.1432	-3.69146	0.0255	0.0684639
ENSG00000279882.1	CTB-151G24.2	chr19:27638482-27646483	3.23156	0.972348	1.73269	0.00535	0.0182991
ENSG00000278396.1	RP11-120E11.2	chr14:93333218-93707876	2.36504	0.303248	2.96329	0.0113	0.0345666
ENSG00000227078.1	AC004448.2	chr17:19417803-19492991	1.77537	0.352199	2.33366	0.01525	0.044562
ENSG00000263214.1	ZNF205-AS1	chr16:3110459-3142805	0.561518	0.184692	1.60421	0.04545	0.109941
ENSG00000272688.1	RP13-270P17.3	chr18:3066806-3247277	2.44765	5.6939	-1.21802	0.0002	0.00100864
XLOC_994691	-	chr19:27680799-27984984	7.8361	3.66975	1.09446	5e-05	0.000280646
ENSG00000260941.1	LINC00622	chr1:119597701-119599271	1.01878	0.136063	2.9045	0.00035	0.00167019
ENSG00000260949.1	KB-1836B5.1	chr8:38062880-38063791	2.62219	0.954696	1.45766	5e-05	0.000280646
ENSG00000241388.4	HNF1A-AS1	chr12:120937130-121016502	1.4201	10.7116	-2.91511	5e-05	0.000280646
ENSG00000273218.1	LLNLR-246C6.1	chr19:15346067-15348417	0.73837	0.433464	0.76843	0.0067	0.0221715
ENSG00000235314.1	LINC00957	chr7:44028608-44042306	0.49945	1.26853	-1.34474	5e-05	0.000280646
ENSG00000278002.1	RP11-596C23.2	chr14:49863071-49864379	0.332547	0.940247	-1.49948	0.0008	0.00349335
ENSG00000233621.1	LINC01137	chr1:37454878-37474505	0.643643	2.12986	-1.72642	5e-05	0.000280646
XLOC_1129491	-	chr2:52722488-52934727	0.910053	1.99516	-1.13248	0.00015	0.000775889
ENSG00000272870.1	RP11-798M19.6	chr4:173363779-173377532	2.36774	4.21328	-0.831434	0.02585	0.0692334
ENSG00000272077.1	RP11-348P10.2	chr3:44555192-44685653	3.21604	0.720839	2.15754	0.00015	0.000775889
XLOC_1848367	-	chr6:10354006-10355417	0.224928	1.93207	-3.10261	0.00085	0.00368488
ENSG00000249614.1	RP11-703G6.1	chr4:103961615-104036923	50.5278	26.3797	0.937651	5e-05	0.000280646
ENSG00000254258.1	RP11-398H6.1	chr8:139460061-139463016	1.44984	0.615097	1.23701	0.0006	0.00270843
ENSG00000277631.4	PGM5P3-AS1	chr9:72673-88826	1.75334	0	inf	5e-05	0.000280646
XLOC_2184183	-	chr9:86948698-87002033	0.487503	0	inf	0.01905	0.0536721
ENSG00000250073.2	RP11-677M14.3	chr11:124752582-124766115	2.24234	1.12992	0.988788	0.0158	0.0459073
ENSG00000236095.1	RP11-49O14.2	chr9:94726700-95087218	0.437785	6.14495	-3.81111	0.02175	0.0600164
ENSG00000250988.7	SNHG21	chr15:82750563-82806070	8.69777	4.15639	1.06531	5e-05	0.000280646
ENSG00000231742.5	LINC01273	chr20:50166361-50176671	0.230888	1.18067	-2.35435	0.0284	0.0749851
ENSG00000282221.1	RP11-27G14.4	chr1:201399632-201401190	2.56622	8.65216	-1.75341	5e-05	0.000280646
ENSG00000230699.2	RP11-54O7.1	chr1:904833-916300	0.504885	0.26475	0.931324	0.00235	0.00898616
XLOC_504932	-	chr12:75563201-75986124	1.47805	4.69228	-1.66659	5e-05	0.000280646
ENSG00000263551.5	RP11-78F17.1	chr18:962591-1174823	2.57315	0.514304	2.32284	5e-05	0.000280646
ENSG00000268355.1	AC006129.1	chr19:41520476-41541022	10.6575	0.828462	3.68529	5e-05	0.000280646
ENSG00000267272.5	LINC01140	chr1:86914647-87169204	0.55682	0.0877976	2.66496	0.00405	0.0143952
ENSG00000271119.1	CTD-2012J19.3	chr5:1594625-1611467	1.35196	0.417919	1.69375	5e-05	0.000280646
ENSG00000225138.7	CTD-2228K2.7	chr5:473235-524332	10.0946	21.5949	-1.09711	5e-05	0.000280646
ENSG00000278621.1	CTD-2033D15.3	chr15:39581078-39599466	28.801	0.652721	5.46351	0.00035	0.00167019
ENSG00000214999.3	AC129492.6	chr17:8072635-8087703	0.387538	1.19029	-1.6189	0.001	0.00424891
ENSG00000274386.4	RP5-994D16.11	chr1:42767268-42798230	1.18625	0.381616	1.63621	0.03205	0.0828809
ENSG00000273165.1	RP11-1057B6.1	chr2:31852975-31853423	3.90795	0.543604	2.84578	0.0013	0.0053623
ENSG00000257176.2	RP11-996F15.2	chr12:29149102-29381189	1.29648	0.172251	2.91202	0.0259	0.0693432
ENSG00000238258.1	RP11-342D11.2	chr10:33177491-33336262	1.29726	3.2175	-1.31047	0.03135	0.0813725
ENSG00000259940.2	CTD-3203P2.1	chr16:27203494-27221768	0.562238	0.269928	1.0586	0.02015	0.0562826
ENSG00000254290.1	RP11-150O12.3	chr8:37569113-37599858	0.205853	0.838108	-2.02552	0.0072	0.0235656
ENSG00000238164.6	RP3-395M20.8	chr1:2549919-2565382	0.589236	0.0227549	4.6946	0.00025	0.00123397
ENSG00000266340.1	RP11-848P1.4	chr17:30968784-30999911	10.1161	6.02317	0.748061	0.00285	0.0106193
ENSG00000235501.5	RP4-639F20.1	chr1:94927353-94963392	0.3811	1.0498	-1.46187	0.0231	0.0630542
ENSG00000280385.1	AP000648.5	chr11:90193613-90198120	146.911	2.88183	5.67181	5e-05	0.000280646
ENSG00000224066.1	RP4-622L5.7	chr1:32200385-32208687	2.00377	0.771241	1.37747	0.0104	0.0322221
ENSG00000250742.1	RP11-834C11.4	chr12:54126097-54132843	4.29076	12.4273	-1.53421	5e-05	0.000280646
ENSG00000262456.1	RP1-59D14.1	chr17:2384059-2401118	1.10462	0.536644	1.04151	0.0125	0.0376502
ENSG00000224322.1	AC004009.3	chr7:27361842-27417018	1.92547	6.4314	-1.73992	0.0079	0.0254907
ENSG00000280623.1	PCAT14	chr22:23536880-23547797	0.384245	1.22699	-1.67503	5e-05	0.000280646
XLOC_1607170	-	chr4:142023159-142847432	0.079145	0.864672	-3.44958	0.00375	0.0134671
XLOC_1901133	-	chr6:141837912-142030436	0.490468	1.49102	-1.60407	5e-05	0.000280646
ENSG00000274825.1	RP4-616B8.5	chr20:38955909-38956547	1.5333	0.145071	3.4018	0.04565	0.110323
ENSG00000213888.3	LINC01521	chr22:31346776-31348719	0.450127	1.39915	-1.63614	5e-05	0.000280646
ENSG00000227518.3	XXyac-YRM2039.3	chr9:14520-30891	11.7821	4.99182	1.23895	5e-05	0.000280646
ENSG00000279443.1	RP4-669K10.8	chr1:28544459-28546542	2.69489	1.66758	0.692467	5e-05	0.000280646
ENSG00000267601.1	RP11-323N12.5	chr17:78852976-78925387	8.02809	4.05918	0.983869	0.01935	0.0543812
ENSG00000273247.5	RP11-83A24.2	chr4:139266162-139476609	3.54878	1.61375	1.1369	0.02215	0.0609087
ENSG00000221949.5	LINC01465	chr12:62601750-62622213	2.95356	1.30024	1.18368	5e-05	0.000280646
ENSG00000236850.4	BMS1P20	chr22:22303223-22322847	5.96694	3.63516	0.714973	5e-05	0.000280646
ENSG00000163915.7	IGF2BP2-AS1	chr3:185643738-185825056	1.23062	0.330215	1.8979	0.0118	0.0358535
ENSG00000278626.1	RP11-467L19.16	chr15:20642798-20643448	4.75659	0	inf	5e-05	0.000280646
ENSG00000267898.1	CTD-2639E6.9	chr19:48963974-48965158	3.53086	0.230862	3.93492	0.0006	0.00270843
ENSG00000261490.1	RP11-448G15.3	chr4:10068088-10073019	2.81421	0.513284	2.4549	5e-05	0.000280646
XLOC_297630	-	chr10:126902818-126905363	0.835462	0.365782	1.19159	5e-05	0.000280646
ENSG00000277778.1	PGM5P2	chr9:41006998-41076392	0.562556	0.0974338	2.5295	0.01025	0.0318175
ENSG00000244625.5	MIATNB	chr22:26646427-26782098	2.35454	4.99415	-1.08479	0.0224	0.0614788
ENSG00000270135.1	RP11-362K14.7	chr3:169793427-169812986	3.27777	1.22118	1.42444	0.012	0.0363682
XLOC_038845	-	chr1:90282184-90285859	2.21136	0.268118	3.044	0.0098	0.030638
ENSG00000267006.1	CTC-448F2.4	chr19:30028740-30029916	2.96074	1.35344	1.12933	5e-05	0.000280646
ENSG00000279717.1	LLNLF-158E9.1	chr19:15904555-15907234	3.82773	0.115185	5.05447	5e-05	0.000280646
ENSG00000279348.1	RP11-566E18.1	chr2:216211403-216213519	9.867	2.1116	2.22428	5e-05	0.000280646
ENSG00000250899.3	RP11-253E3.3	chr12:3041436-3044950	1.13474	0.538948	1.07414	5e-05	0.000280646
ENSG00000268670.1	CTD-2622I13.3	chr19:4044363-4066945	2.1393	0.850668	1.33047	0.02075	0.0576872
ENSG00000272720.1	CTA-228A9.3	chr22:38084888-38110670	1.52247	0.578878	1.39509	0.0002	0.00100864
ENSG00000272716.1	RP11-563N4.1	chr2:32165045-32165757	1.4112	0.564335	1.3223	0.00975	0.0305109
ENSG00000184809.12	B3GALT5-AS1	chr21:39556441-39727751	1.15847	7.17287	-2.63033	0.0004	0.00188277
ENSG00000278766.2	AC159540.2	chr2:97416164-97434847	0.595576	2.00226	-1.74927	0.0161	0.046616
XLOC_693249	-	chr15:53816429-53880612	0.255443	2.12509	-3.05645	5e-05	0.000280646
ENSG00000258301.3	RP11-488C13.5	chr14:76762188-76786724	4.06276	2.52917	0.683796	0.0007	0.00310205
ENSG00000259959.1	RP11-121C2.2	chr4:47840121-47844339	4.38753	1.65105	1.41002	5e-05	0.000280646
ENSG00000272576.1	RP11-365H22.2	chr4:51918771-51919381	2.93302	0.60888	2.26816	0.00045	0.00209251
XLOC_1855085	-	chr6:26312670-26322358	6.81795	0.66851	3.35032	5e-05	0.000280646
ENSG00000280372.1	bP-21201H5.2	chr21:10028360-10029855	1.21251	0.0384769	4.97786	0.00415	0.0147004
ENSG00000261068.2	RP11-7K24.3	chr6:42092232-42094259	1.81227	0.805864	1.16919	5e-05	0.000280646
ENSG00000269604.1	AC005523.2	chr19:4791680-4801273	17.1043	10.8066	0.662438	5e-05	0.000280646
ENSG00000224959.1	AC017002.2	chr2:111195962-111637967	12.99	2.70773	2.26224	5e-05	0.000280646
ENSG00000274925.1	CTD-2547G23.4	chr16:25257951-25261066	2.6044	1.12571	1.21012	5e-05	0.000280646
XLOC_1538968	-	chr4:128269236-128519460	2.91555	6.95415	-1.25411	5e-05	0.000280646
ENSG00000225285.1	RP4-758J18.10	chr1:1430538-1434573	0.434049	1.87221	-2.10882	0.04345	0.106124
ENSG00000261101.2	RP4-545K15.5	chrX:101627867-101628523	8.59253	2.08187	2.0452	5e-05	0.000280646
XLOC_2223091	-	chr9:72869373-72876323	1.03302	0.0682219	3.92048	0.00285	0.0106193
XLOC_1943964	-	chr7:64839045-64852041	0.86023	0.51331	0.744892	0.03235	0.0835168
ENSG00000229227.8	RP11-38L15.2	chr10:46578216-46612154	2.83629	1.20767	1.23178	0.0005	0.00230115
ENSG00000240535.8	CTD-2313F11.1	chr5:54977863-55042844	0.768126	0	inf	5e-05	0.000280646
ENSG00000260743.1	RP11-255C15.3	chr3:179340321-179341887	3.88384	1.78122	1.12462	5e-05	0.000280646
ENSG00000260114.2	CTD-2574D22.4	chr16:29900374-29928933	2.27406	1.13209	1.00628	0.00275	0.0102978
ENSG00000229950.1	TFAP2A-AS1	chr6:10393185-10419659	0.313235	1.12177	-1.84046	0.0035	0.0126818
ENSG00000273113.1	RP11-367H1.1	chr2:241581921-241582726	1.07476	0.436048	1.30146	0.0086	0.0274025
ENSG00000254876.5	RP11-23J9.5	chr9:97200474-97378524	0.219821	0.548606	-1.31944	0.00155	0.00625458
ENSG00000245149.3	RNF139-AS1	chr8:124462484-124474576	4.15242	1.97587	1.07146	5e-05	0.000280646
ENSG00000278484.1	RP11-95I16.6	chr10:120984965-120985596	0.410553	2.36469	-2.52601	0.00025	0.00123397
ENSG00000253190.3	AC084082.3	chr8:66112666-66115207	4.06177	0.493691	3.04043	5e-05	0.000280646
ENSG00000225484.6	NUTM2B-AS1	chr10:79660890-79827602	27.9122	16.4686	0.761182	0.0031	0.0114201
XLOC_227766	-	chr10:84279979-84295606	0.153805	1.583	-3.36348	5e-05	0.000280646
ENSG00000245648.1	RP11-277P12.20	chr12:10362841-10410146	0.246068	0.624083	-1.34268	0.003	0.0111039
XLOC_1824399	-	chr6:126177192-126202239	1.57294	0.919076	0.775206	5e-05	0.000280646
ENSG00000257310.1	RP11-496I2.2	chr14:19244961-19247673	1.54271	0.301681	2.35437	5e-05	0.000280646
XLOC_1973781	-	chr7:135662495-135748846	2.66037	1.1689	1.18647	0.0132	0.0394518
XLOC_1899567	-	chr6:138403530-138697544	3.65319	0.880451	2.05284	0.01055	0.0326148
ENSG00000279673.1	RP11-185E8.2	chr3:171460611-171469820	0.256326	1.16423	-2.18332	5e-05	0.000280646
ENSG00000281706.2	LINC01012	chr6:27693818-27718413	0.770736	2.47645	-1.68397	0.02575	0.0690186
XLOC_1004710	-	chr19:48393287-48394361	0.36673	0.691589	-0.915194	0.0404	0.100073
XLOC_255089	-	chr10:15032226-15073852	0.985734	0.263158	1.90527	0.01885	0.0532168
ENSG00000203279.3	RP11-498P14.5	chr9:97200474-97378524	0.318799	1.50391	-2.238	0.0448	0.108665
ENSG00000230736.2	RP1-149A16.3	chr22:32352437-32385631	0.65096	0.157065	2.05121	0.00215	0.00832447
ENSG00000213971.7	RP11-15H20.6	chr19:23257254-23274251	3.62944	13.7032	-1.91669	5e-05	0.000280646
ENSG00000273356.1	RP11-804H8.6	chr3:50669988-50672048	0.831515	0.29809	1.47999	0.00765	0.0248092
ENSG00000228315.11	GUSBP11	chr22:23608451-23717356	8.49649	5.05888	0.748048	5e-05	0.000280646
ENSG00000259245.1	RP11-684B21.1	chr15:35939166-36252257	1.01938	0	inf	5e-05	0.000280646
ENSG00000258858.1	RP11-982M15.5	chr14:104689605-104722535	8.94514	0.483057	4.21084	0.0081	0.0260219
XLOC_1160758	-	chr2:131366376-131368719	0.289743	2.13923	-2.88424	5e-05	0.000280646
ENSG00000260942.1	CAPN10-AS1	chr2:240582699-240586699	1.44991	0.60946	1.25035	5e-05	0.000280646
ENSG00000244041.7	LINC01011	chr6:2987966-3028869	0.408507	1.50735	-1.88358	0.0036	0.012988
ENSG00000269982.1	RP11-1020A11.2	chr3:9958716-10011209	1.19608	0.499816	1.25885	0.0075	0.0243916
ENSG00000237877.6	LINC01473	chr2:186030835-186099820	0.217381	0.82408	-1.92256	0.0439	0.106989
ENSG00000260141.1	RP11-19N8.4	chr16:33043608-33095431	2.28763	0.140717	4.02299	5e-05	0.000280646
ENSG00000231864.2	RP11-229P13.23	chr9:137057662-137070588	4.51973	8.34184	-0.88413	0.0012	0.00499154
ENSG00000273010.1	RP11-96K19.5	chr1:110943466-110964649	11.2835	4.51826	1.32037	0.00045	0.00209251
ENSG00000261359.2	PYCARD-AS1	chr16:31201484-31203452	2.58158	0.0694908	5.21529	0.01095	0.0336598
ENSG00000174171.5	RP11-23P13.6	chr15:41828084-41972578	0.847455	0.0974037	3.12109	0.01525	0.044562
ENSG00000279692.1	RP11-1055B8.1	chr17:81395474-81466332	0.500584	0.978625	-0.967143	0.00625	0.0208851
ENSG00000272744.1	RP11-367N14.3	chr4:183516893-183517527	1.05734	0.459722	1.20161	0.04935	0.11745
XLOC_050741	-	chr1:146052565-146061948	0.342556	0.958022	-1.48372	0.0022	0.00848765
ENSG00000269473.1	CTD-2619J13.19	chr19:58440447-58445849	0.762167	0.159825	2.25362	5e-05	0.000280646
ENSG00000246731.2	MGC16275	chr17:74203581-74213342	4.10276	1.07505	1.93219	0.04345	0.106124
XLOC_1552456	-	chr4:170444081-170448583	0.121204	0.6919	-2.51313	5e-05	0.000280646
ENSG00000270210.1	RP11-373D23.3	chr2:28425944-28426719	1.70675	0.132109	3.69146	0.04455	0.108151
ENSG00000268525.1	CTB-59C6.3	chr19:41998320-42081565	9.74183	4.30474	1.17827	0.00145	0.00590063
ENSG00000245904.3	RP11-796E2.4	chr12:91984975-92189660	1.68821	4.20468	-1.3165	0.00745	0.0242509
ENSG00000261254.2	RP4-714D9.5	chr1:100030565-100035637	1.27933	0.584611	1.12984	5e-05	0.000280646
XLOC_1931960	-	chr7:34193077-34200265	0.101156	0.637317	-2.65543	5e-05	0.000280646
ENSG00000237523.1	LINC00857	chr10:80207709-80219657	2.94208	5.68676	-0.950772	5e-05	0.000280646
ENSG00000261026.1	CTD-3247F14.2	chr8:22679012-22684009	0.962134	0.189753	2.34212	5e-05	0.000280646
ENSG00000262001.1	DLGAP1-AS2	chr18:3496031-4455335	9.06881	16.2712	-0.843339	5e-05	0.000280646
ENSG00000267152.1	CTD-2528L19.6	chr19:37728585-37730643	0.511228	0.965397	-0.917154	0.00275	0.0102978
ENSG00000261335.1	RP11-318A15.2	chr17:76671941-76711016	0.76946	0.215348	1.83718	0.00165	0.00661831
XLOC_2301345	-	chrX:1336615-1382689	3.20889	1.46388	1.13227	5e-05	0.000280646
XLOC_980633	-	chr19:55409483-55411883	0.537135	0.0774908	2.79319	0.0026	0.00980441
ENSG00000279406.1	RP11-327E2.5	chr10:71364242-71366374	0.633097	0.355254	0.833577	0.0035	0.0126818
ENSG00000247400.3	DNAJC3-AS1	chr13:95648732-95676925	4.80893	2.6967	0.83452	5e-05	0.000280646
XLOC_2205478	-	chr9:137070731-137074444	0.172993	0.890653	-2.36415	0.0187	0.0528568
ENSG00000279901.1	CTD-2270P14.2	chr16:2682474-2709030	5.42499	0.884144	2.61727	5e-05	0.000280646
ENSG00000261428.2	RP11-16P6.1	chr2:222566898-222569719	0.932433	0.354295	1.39605	5e-05	0.000280646
ENSG00000261707.1	RP11-264M12.2	chr16:77722491-77743000	0.737155	1.6657	-1.17609	0.00185	0.00730503
ENSG00000274776.1	RP11-687F6.5	chr18:46786698-46789297	0.945312	0.308458	1.61572	5e-05	0.000280646
ENSG00000230461.8	PROX1-AS1	chr1:213817750-214041502	0.657726	1.02867	-0.645222	0.044	0.107112
XLOC_1828515	-	chr6:137693080-137700354	0.0432786	0.775795	-4.16395	0.04575	0.110511
ENSG00000253102.1	RP1-117B12.4	chr17:50373219-50397888	26.228	8.86767	1.56448	0.00585	0.0197345
ENSG00000273445.1	RP11-1399P15.1	chr2:87439522-87606805	6.50292	3.01674	1.1081	0.00775	0.0250831
ENSG00000260196.1	RP1-239B22.5	chr11:17380648-17383531	2.13414	1.00081	1.09249	5e-05	0.000280646
XLOC_940300	-	chr18:39206923-39800318	0.408374	5.48445	-3.74738	5e-05	0.000280646
ENSG00000258077.2	RP11-114H23.1	chr12:75563201-75986124	0.18919	1.21224	-2.67978	0.0349	0.0888624
ENSG00000260711.2	RP11-747H7.3	chr14:91580695-91867536	2.2851	1.2501	0.87021	0.03405	0.087119
ENSG00000178977.3	LINC00324	chr17:8220423-8224043	2.02418	0.904472	1.16219	0.0334	0.0857645
ENSG00000274828.1	RP11-567M16.6	chr18:79638927-79679745	2.61414	1.44688	0.853392	5e-05	0.000280646
ENSG00000116883.8	RP11-268J15.5	chr1:36306386-36329221	2.29135	0.980378	1.22479	5e-05	0.000280646
ENSG00000261054.1	RP11-6O2.4	chr15:98648970-99135593	5.3869	1.26269	2.09296	5e-05	0.000280646
ENSG00000271715.1	CTD-2256P15.5	chr5:10269488-10269918	3.8482	0	inf	5e-05	0.000280646
ENSG00000230513.1	THAP7-AS1	chr22:20999103-21043969	0.655361	1.26429	-0.947962	0.00855	0.0272697
ENSG00000235989.3	MORC2-AS1	chr22:30922307-30968298	3.58379	0.697995	2.3602	0.00795	0.0256199
ENSG00000278900.1	RP11-1250I15.2	chr5:33986177-34124528	0.595952	2.47873	-2.05633	0.0343	0.0876093
XLOC_1778666	-	chr6:9057541-9062631	0.814549	0	inf	5e-05	0.000280646
XLOC_570498	-	chr13:27172258-27251288	4.27719	2.10857	1.0204	5e-05	0.000280646
ENSG00000255434.1	CTD-2530H12.8	chr11:75583195-75669120	0.864041	0	inf	5e-05	0.000280646
ENSG00000224505.2	AC002117.1	chr17:45148501-45171584	42.5371	8.6797	2.293	5e-05	0.000280646
ENSG00000231025.1	RP11-175O19.4	chr10:96992449-96995959	4.84963	2.17516	1.15676	5e-05	0.000280646
ENSG00000259915.2	RP11-410E4.1	chr2:186354569-186356773	0.288249	0.618466	-1.10138	0.00035	0.00167019
ENSG00000248323.5	LUCAT1	chr5:91303028-91314424	4.77871	1.0555	2.17869	5e-05	0.000280646
ENSG00000279399.1	RP11-369J21.12	chr10:80046859-80092557	5.77418	3.06044	0.915876	0.01575	0.0457879
ENSG00000279259.1	RP11-334C17.3	chr17:80147249-80148596	0.584431	0.254628	1.19864	0.016	0.0463836
ENSG00000260570.1	RP11-24N18.1	chr16:28822430-28837237	37.2915	13.8181	1.43229	0.00965	0.0302435
XLOC_360340	-	chr11:3469318-3581224	3.36628	5.93527	-0.818157	5e-05	0.000280646
ENSG00000275367.1	RP11-266K4.14	chr12:8217757-8221115	0.525169	0.111544	2.23517	5e-05	0.000280646
ENSG00000257027.1	RP11-705C15.3	chr12:9658566-9662085	0.789782	2.78224	-1.81672	5e-05	0.000280646
ENSG00000231633.1	LINC00283	chr13:102729368-102759070	0.480192	0.050146	3.2594	0.0051	0.0175613
XLOC_1364748	-	chr3:100749155-100993515	0.973243	0.0128502	6.24294	0.0317	0.0821232
ENSG00000237094.11	RP4-669L17.10	chr1:357382-501617	4.08919	2.38552	0.777511	0.02115	0.0586258
ENSG00000260257.2	RP5-1085F17.3	chr20:32856620-32858751	19.6428	1.23198	3.99495	5e-05	0.000280646
ENSG00000248968.1	CTD-2256P15.1	chr5:10226329-10249915	2.21234	0.666142	1.73167	0.0407	0.100686
XLOC_543812	-	chr13:43023202-43114224	3.88762	11.5129	-1.5663	0.00725	0.0237034
ENSG00000271926.1	CTD-2376I4.1	chr5:72953634-72954274	1.0841	0.115115	3.23535	0.0085	0.0271343
ENSG00000206573.8	THUMPD3-AS1	chr3:8980590-9479240	29.6565	11.594	1.35497	0.00825	0.0264456
ENSG00000271855.1	RP11-214N9.1	chr2:9555898-9556775	1.63061	0.919754	0.826087	0.00575	0.0194457
ENSG00000267232.1	CTB-31O20.9	chr19:1874870-1876169	2.00309	0.613474	1.70716	0.01965	0.0550968
ENSG00000274712.1	RP11-147L13.15	chr17:68205488-68207493	0.58589	0.965922	-0.721277	0.00185	0.00730503
ENSG00000266970.1	RP11-806H10.4	chr17:78360452-78373911	0.121442	0.602072	-2.30967	0.0343	0.0876093
ENSG00000280193.1	RP13-923O23.7	chr8:81696367-81698694	7.19884	1.79925	2.00037	5e-05	0.000280646
ENSG00000278238.1	RP11-245D16.4	chr13:52454774-52455331	1.4793	2.54657	-0.783642	0.01345	0.0401014
ENSG00000233930.3	KRTAP5-AS1	chr11:1554043-1599184	2.69983	1.48714	0.86033	0.0276	0.0731768
ENSG00000255741.1	RP11-757G1.5	chr11:68941502-68942852	0.774112	0.233841	1.72702	0.01535	0.044801
ENSG00000253982.1	CTD-2336O2.1	chr8:1755777-1786572	4.96004	8.86528	-0.837814	0.0384	0.0961121
ENSG00000263884.1	RP11-705O1.8	chr18:268147-270278	1.02225	0.481693	1.08555	5e-05	0.000280646
ENSG00000244567.1	AC096772.6	chr2:207821289-207822769	0.911664	1.50054	-0.718905	0.00305	0.0112612
XLOC_1982150	-	chr7:158974328-158983203	1.73413	0.0542378	4.99877	5e-05	0.000280646
ENSG00000272468.1	RP1-86C11.7	chr6:27122656-27123221	4.48417	0.623938	2.84537	0.0001	0.000534106
ENSG00000270076.1	AF131215.8	chr8:11202964-11203671	1.56085	0.444138	1.81325	0.00265	0.00996896
ENSG00000261019.1	RP11-111K18.2	chr7:42901271-42902639	1.92362	0.330245	2.54222	5e-05	0.000280646
ENSG00000238005.2	RP11-443B7.1	chr1:234957230-234970062	0.216724	1.18695	-2.45333	0.01165	0.0354676
XLOC_1142279	-	chr2:83222838-83224895	0.53447	0.920184	-0.783812	0.00105	0.00443468
XLOC_2034120	-	chr7:120872726-120876155	0.781967	0.0466091	4.06842	0.0001	0.000534106
XLOC_1517357	-	chr4:74038916-74042448	0.413833	0.888178	-1.1018	0.00355	0.0128355
XLOC_031563	-	chr1:70577347-70580198	0.682655	0	inf	5e-05	0.000280646
ENSG00000259209.3	RP5-991G20.2	chr16:72665139-73059698	0.316704	1.24015	-1.9693	0.0363	0.0917591
ENSG00000235138.1	RP11-374P20.4	chr9:134025438-134068535	1.16437	0.185348	2.65124	0.0242	0.0655435
ENSG00000279789.1	CTD-2574D22.3	chr16:29900374-29928933	1.92599	0.91784	1.06928	0.00305	0.0112612
ENSG00000255455.2	RP11-890B15.3	chr11:130866253-130870247	2.5141	0.912684	1.46185	5e-05	0.000280646
ENSG00000260179.1	RP5-902P8.12	chr1:1249776-1251334	0.94771	0.255873	1.88902	5e-05	0.000280646
ENSG00000279594.1	RP11-950C14.10	chr14:75002910-75012851	2.38337	1.4392	0.727738	0.0271	0.072058
ENSG00000232811.1	RP11-96K19.2	chr1:110943466-110964649	8.96048	0.68111	3.71762	5e-05	0.000280646
ENSG00000228730.1	RP11-95L3.2	chr3:190697922-190698848	1.41692	0	inf	5e-05	0.000280646
ENSG00000280734.2	LINC01232	chr13:99485973-99501315	2.08708	5.29462	-1.34304	0.0008	0.00349335
ENSG00000260963.1	RP11-297L17.2	chr16:52552089-52652105	0.317983	2.3452	-2.88269	0.00225	0.00865614
ENSG00000279696.1	RP11-178H8.7	chr11:93661638-93814695	25.7672	8.68566	1.56883	0.00205	0.00798564
ENSG00000260805.2	RP11-61J19.5	chr1:212557832-212559731	1.84751	1.11676	0.726255	5e-05	0.000280646
ENSG00000225914.1	XXbac-BPG154L12.4	chr6:32255283-32371912	1.78739	0.768255	1.2182	5e-05	0.000280646
ENSG00000259439.2	RP11-89K21.1	chr2:44921076-44939199	2.04387	5.45658	-1.41669	5e-05	0.000280646
XLOC_1237123	-	chr20:53723755-53741265	0.192839	1.29326	-2.74554	0.00065	0.00290646
ENSG00000267194.1	RP1-193H18.2	chr17:69551357-69553861	0.391282	1.42151	-1.86115	5e-05	0.000280646
ENSG00000281406.1	BLACAT1	chr1:205373251-205469024	0.43967	2.3982	-2.44746	5e-05	0.000280646
XLOC_650485	-	chr14:44763156-44782829	0.287909	1.17336	-2.02696	0.0264	0.0704654
ENSG00000236810.5	TCEB3-AS1	chr1:23743154-23778298	13.9482	8.0291	0.796772	0.01395	0.0413616
XLOC_234757	-	chr10:99431190-99438117	1.20173	0.792224	0.601127	0.0117	0.0355957
ENSG00000249700.8	SRD5A3-AS1	chr4:55346108-55395847	1.73382	0.882296	0.974616	0.0192	0.0540299
XLOC_1962487	-	chr7:108616633-108627864	1.1991	0.00455646	8.03982	0.00425	0.015004
XLOC_1552256	-	chr4:170330832-170335490	0.276356	0.809242	-1.55004	0.00165	0.00661831
ENSG00000223930.5	RP11-33A14.1	chr3:178202049-178860405	0.699649	0	inf	0.0044	0.0154533
ENSG00000270020.1	RP11-463O9.9	chr16:86520382-86523897	0.577205	0.25466	1.18051	5e-05	0.000280646
ENSG00000233894.1	RP4-650F12.2	chr1:74198211-74544428	4.1574	0	inf	0.0454	0.109844
ENSG00000237941.2	KCNQ1DN	chr11:2870032-2872105	0.616703	0	inf	5e-05	0.000280646
ENSG00000270036.1	RP11-685G9.4	chr15:76343641-76344365	2.4571	0.263406	3.2216	0.00095	0.00406025
ENSG00000234832.1	RP3-322G13.7	chr20:23346940-23354777	1.65203	0.226022	2.8697	0.0119	0.0361127
ENSG00000254154.8	RP4-798P15.3	chr1:177923955-178038007	1.03947	2.43189	-1.22624	5e-05	0.000280646
ENSG00000261773.1	WI2-89031B12.1	chrX:154517839-154518631	0.919451	0.0854856	3.42702	0.00705	0.0231412
ENSG00000249786.7	EAF1-AS1	chr3:15381274-15521751	40.8812	23.8131	0.779683	0.0027	0.0101306
ENSG00000276216.1	CH17-373J23.1	chr1:145281115-145281462	4.12733	168.474	-5.35117	5e-05	0.000280646
XLOC_754204	-	chr15:99422654-99443330	2.79389	5.04243	-0.851845	5e-05	0.000280646
ENSG00000226029.1	RP4-798A10.2	chr1:16460947-16468481	1.65014	0.695065	1.24737	5e-05	0.000280646
ENSG00000239653.1	PSMD6-AS2	chr3:64004021-64024010	4.74189	1.20238	1.97957	5e-05	0.000280646
ENSG00000273576.1	RP11-390P24.1	chr17:39566914-39567559	4.76114	2.97482	0.678504	0.0015	0.00607823
ENSG00000227036.6	LINC00511	chr17:72323122-72640472	66.0414	100.452	-0.605067	0.00285	0.0106193
ENSG00000177757.2	FAM87B	chr1:817370-819837	0.504637	0.203529	1.31001	0.00305	0.0112612
ENSG00000241316.6	SUCLG2-AS1	chr3:67654692-67947713	0.655709	1.67531	-1.3533	0.0096	0.0301103
ENSG00000236255.1	AC009404.2	chr2:117833936-117841658	28.0428	5.81611	2.2695	5e-05	0.000280646
ENSG00000260000.2	RP3-467N11.1	chr6:100881470-100882987	0.291784	0.725337	-1.31375	0.0024	0.00914919
ENSG00000262772.1	RP11-353N14.2	chr17:79823451-79827704	1.95014	0.164423	3.56809	5e-05	0.000280646
ENSG00000258807.5	RP11-1152H15.1	chr14:87710418-87993665	1.33235	0	inf	5e-05	0.000280646
ENSG00000258474.1	RP11-187E13.1	chr14:31944570-31956950	0.321144	1.39421	-2.11816	0.01465	0.0431072
ENSG00000277142.1	LINC00235	chr16:525154-527407	2.16123	0.75972	1.50831	5e-05	0.000280646
ENSG00000279196.1	RP11-1072A3.3	chr16:30957293-30989152	0.517573	0.105732	2.29135	0.00075	0.00329941
ENSG00000260837.1	RP11-434B12.1	chr2:8721133-8722686	1.10036	0.488507	1.17153	0.0001	0.000534106
ENSG00000242086.8	LINC00969	chr3:195658061-195741123	122.311	77.2624	0.662718	5e-05	0.000280646
ENSG00000237036.4	ZEB1-AS1	chr10:31187882-31529814	1.26135	2.38825	-0.920979	0.00295	0.0109402
ENSG00000259774.1	RP11-182J1.13	chr15:84397663-84472798	1.72736	0.794499	1.12045	0.00015	0.000775889
ENSG00000258441.1	LINC00641	chr14:21200078-21206900	34.9261	3.57925	3.28658	5e-05	0.000280646
ENSG00000278472.1	RP11-74D7.3	chr15:33866226-34067457	4.05835	1.35013	1.5878	0.0182	0.0516706
ENSG00000260461.1	RP11-541N10.3	chr10:103877373-103879761	0.315977	0.614475	-0.959537	0.00115	0.00480446
ENSG00000254343.2	RP11-760H22.2	chr8:120052179-120056201	3.00932	5.70698	-0.923289	0.00025	0.00123397
ENSG00000260368.1	RP11-521I2.3	chr8:100913246-100914388	2.89128	0.83921	1.78461	5e-05	0.000280646
ENSG00000228830.1	RP4-781K5.2	chr1:234604268-234609525	22.2101	62.5792	-1.49447	5e-05	0.000280646
ENSG00000275294.4	RP11-428O18.6	chr13:27172258-27251288	2.62026	0.155913	4.07089	0.0171	0.0490372
ENSG00000225975.6	LINC01534	chr19:36685439-36687449	1.13439	2.25747	-0.992783	0.0115	0.0350652
ENSG00000264772.5	RP11-186B7.4	chr17:7561874-7633383	4.95045	0.936485	2.40223	0.015	0.0439587
ENSG00000279035.1	RP11-649A18.3	chr17:75109951-75133043	1.78008	2.83182	-0.669787	0.0105	0.0324835
ENSG00000280367.1	RP11-121L10.2	chr11:90201159-90226538	11.6649	0.11802	6.62699	0.0171	0.0490372
XLOC_1257808	-	chr20:44311342-44355248	0.356465	1.41031	-1.98418	0.0148	0.0434704
ENSG00000279987.1	AC008103.4	chr22:18873542-18894407	0.564799	0	inf	5e-05	0.000280646
ENSG00000248360.7	LINC00504	chr4:14470464-14888169	17.517	8.52474	1.03903	5e-05	0.000280646
ENSG00000254369.6	HOXA-AS3	chr7:27106183-27157936	0.264529	0.627689	-1.24662	0.0123	0.0371357
XLOC_1200000	-	chr2:229752351-229753790	0.584776	0.0917698	2.67179	0.0123	0.0371357
ENSG00000279806.1	RP11-58O9.2	chr17:40473553-40475289	0.603696	0.167004	1.85394	0.0014	0.00572064
ENSG00000277476.1	RP11-147L13.13	chr17:68133200-68135935	2.31123	1.45976	0.662933	5e-05	0.000280646
XLOC_051516	-	chr1:147993861-148014956	2.86871	0.307677	3.22091	5e-05	0.000280646
ENSG00000273145.1	CITF22-92A6.1	chr22:46013605-46015498	0.120827	0.57635	-2.254	0.02455	0.0663435
ENSG00000279427.1	RP11-132F7.2	chr16:52436771-52437474	1.0522	3.22557	-1.61615	5e-05	0.000280646
XLOC_816629	-	chr16:72234575-72665009	0.228174	0.90223	-1.98336	5e-05	0.000280646
ENSG00000274281.1	RP11-326N17.2	chr15:38851305-38853432	1.75667	0.694945	1.33787	5e-05	0.000280646
XLOC_1629167	-	chr5:6831980-6833544	0.671927	0	inf	5e-05	0.000280646
ENSG00000247095.2	MIR210HG	chr11:565659-568457	3.31034	9.94139	-1.58647	5e-05	0.000280646
ENSG00000273454.1	RP11-797D24.3	chr3:123277352-123277904	1.68717	0.389873	2.11353	0.00775	0.0250831
ENSG00000177640.15	CASC2	chr10:118004915-118210153	1.2787	2.68485	-1.07016	0.02895	0.0761582
ENSG00000273466.1	RP11-548H3.1	chr2:218607764-218637184	2.07643	0.563864	1.88069	0.0009	0.0038712
ENSG00000272966.1	RP11-686O6.1	chr2:202336738-202337200	2.09388	0	inf	5e-05	0.000280646
ENSG00000189149.11	CRYM-AS1	chr16:21233664-21318591	2.49067	1.03088	1.27266	0.00915	0.0289112
XLOC_1412716	-	chr3:11137092-11263557	1.87606	3.06009	-0.705869	0.0002	0.00100864
ENSG00000234912.9	SNHG20	chr17:77086715-77217101	34.0832	65.6691	-0.946153	5e-05	0.000280646
ENSG00000232656.7	IDI2-AS1	chr10:971145-1049170	1.89675	0.139856	3.76151	0.03985	0.0990007
ENSG00000242474.2	AC093627.9	chr7:135852-149466	3.29773	7.50626	-1.18662	5e-05	0.000280646
ENSG00000268996.3	MAN1B1-AS1	chr9:137084945-137086817	0.756016	0.408556	0.887882	0.00205	0.00798564
ENSG00000258634.3	RP4-773N10.4	chr1:110031576-110074641	1.58899	1.03447	0.619214	0.00485	0.0168076
ENSG00000224660.1	SH3BP5-AS1	chr3:15254183-15341368	5.20172	1.12968	2.20307	5e-05	0.000280646
ENSG00000204241.7	RP11-713P17.3	chr11:134032271-134046849	1.78096	0.241713	2.88129	5e-05	0.000280646
ENSG00000275560.1	RP11-180M15.7	chr12:12715057-12722371	0.999187	3.92447	-1.97367	0.04865	0.116089
ENSG00000229619.3	MBNL1-AS1	chr3:152243827-152496813	0.765448	3.55634	-2.21602	0.0146	0.0429846
XLOC_1401811	-	chr3:184715591-184739697	0.503338	0.918443	-0.867664	0.04445	0.107971
ENSG00000273375.1	RP11-803P9.1	chr3:197789699-197790369	6.23415	0.343055	4.18368	0.00015	0.000775889
XLOC_1125629	-	chr2:43000976-43022340	0.291933	2.74096	-3.23097	5e-05	0.000280646
XLOC_1666715	-	chr5:104079910-104147970	1.86158	5.72046	-1.61961	0.0001	0.000534106
ENSG00000261057.1	LINC00555	chr13:102589371-102589813	1.40096	0	inf	5e-05	0.000280646
ENSG00000279349.1	RP11-147G7.3	chr3:112525547-112528142	0.939076	0.0906857	3.37229	5e-05	0.000280646
ENSG00000279617.1	AC005796.2	chr19:17871272-17871705	0.821159	0	inf	5e-05	0.000280646
XLOC_978820	-	chr19:51648694-51652300	0.561885	0	inf	5e-05	0.000280646
XLOC_1931975	-	chr7:34263308-34300200	0.162302	0.66078	-2.02549	5e-05	0.000280646
ENSG00000279433.1	RP11-4B16.1	chr18:76974689-77133683	1.48178	0.115734	3.67845	0.0142	0.041998
ENSG00000278765.1	RP5-890E16.5	chr17:48066703-48067293	2.92573	0.611718	2.25786	0.0005	0.00230115
ENSG00000260704.1	LINC00543	chr13:27952525-27955370	0.644669	1.56765	-1.28197	5e-05	0.000280646
ENSG00000230021.7	RP5-857K21.4	chr1:601435-724707	2.31219	0.890104	1.37722	0.00405	0.0143952
ENSG00000154537.4	FAM27C	chr9:61854161-61855331	3.31197	5.4428	-0.716658	0.0009	0.0038712
ENSG00000270096.1	RP11-362K14.6	chr3:169793427-169812986	1.98763	0.58156	1.77305	5e-05	0.000280646
XLOC_399496	-	chr11:95976597-96343180	0.363439	1.21974	-1.74679	0.02185	0.0602493
XLOC_152852	-	chr1:160017631-160020292	0.637471	0.0824527	2.95072	0.00145	0.00590063
ENSG00000274020.1	LINC01138	chr1:148362994-148460444	3.67491	6.36879	-0.793309	0.0016	0.00643519
XLOC_485974	-	chr12:29149102-29381189	1.23424	0.382449	1.69028	0.0446	0.108251
XLOC_574842	-	chr13:38050816-38147936	0.644187	1.74673	-1.43911	5e-05	0.000280646
ENSG00000228016.1	RAPGEF4-AS1	chr2:172677140-173052893	1.09356	0.0910774	3.58579	5e-05	0.000280646
ENSG00000268573.1	RP11-158H5.7	chr18:35241029-35290245	0.794226	1.44121	-0.859661	0.0026	0.00980441
ENSG00000253424.1	CTC-436K13.3	chr5:158256136-158258436	1.41654	0.358305	1.98311	0.0361	0.0913583
ENSG00000275846.1	RP11-457M11.7	chr6:26602732-26606661	0.646533	0.0835982	2.95118	0.0003	0.00145452
XLOC_552610	-	chr13:73413472-73648253	0.117555	0.520028	-2.14525	5e-05	0.000280646
ENSG00000270673.1	YTHDF3-AS1	chr8:63167724-63168442	1.18094	0.267912	2.14011	0.007	0.0230001
ENSG00000279519.1	RP11-288C18.1	chr2:36839921-36842539	2.59699	1.2757	1.02555	5e-05	0.000280646
XLOC_2135094	-	chr8:89601628-89757727	1.00356	0.601874	0.737587	5e-05	0.000280646
ENSG00000183242.11	WT1-AS	chr11:32387774-32458769	1.12157	0.289374	1.95451	0.0055	0.018731
ENSG00000224843.6	LINC00240	chr6:26956991-27023924	1.26818	0.424456	1.57907	0.0247	0.0666605
XLOC_257265	-	chr10:20779972-21175048	0.337651	0.912385	-1.43411	0.00455	0.0158913
ENSG00000223813.2	AC007255.8	chr7:28979966-29563670	4.50032	10.2481	-1.18726	5e-05	0.000280646
XLOC_1101323	-	chr2:227572299-227608424	1.47445	0.214376	2.78196	5e-05	0.000280646
XLOC_2083211	-	chr8:81316019-81317710	0.601156	0	inf	5e-05	0.000280646
ENSG00000240990.9	HOXA11-AS	chr7:27181509-27193448	0.776601	2.36516	-1.60669	0.00365	0.0131447
ENSG00000215039.6	CD27-AS1	chr12:6439000-6470987	7.73412	1.71998	2.16884	5e-05	0.000280646
ENSG00000223617.1	LINC00370	chr13:109281972-109287733	0.814166	0	inf	5e-05	0.000280646
ENSG00000279662.1	RP11-609N14.4	chr16:10326433-10483638	3.52024	0.772411	2.18823	5e-05	0.000280646
XLOC_908848	-	chr18:10589334-10606606	1.3766	0.387139	1.83018	0.0001	0.000534106
ENSG00000249464.5	LINC01091	chr4:123649973-123930671	0.965041	6.06655	-2.65221	5e-05	0.000280646
ENSG00000223799.1	IL10RB-AS1	chr21:33229900-33297234	2.12553	4.14109	-0.96219	0.00115	0.00480446
ENSG00000275216.1	RP11-54H7.4	chr13:109269633-109273838	2.92806	1.40913	1.05514	5e-05	0.000280646
ENSG00000248671.7	ALG1L9P	chr11:71787509-71818238	0.747012	0.16577	2.17195	0.004	0.0142442
ENSG00000263874.1	LINC00672	chr17:38925167-38928057	4.08933	0.828765	2.30283	5e-05	0.000280646
ENSG00000237753.1	AC079922.3	chr2:112641831-112645690	0.505559	0.861678	-0.76927	0.00205	0.00798564
ENSG00000270091.1	RP11-78O7.2	chr17:19896589-19897287	1.493	0.772822	0.950008	0.02215	0.0609087
ENSG00000274204.1	RP11-272L14.2	chr13:106489730-106535114	7.33747	2.58405	1.50565	0.01675	0.0481728
ENSG00000257527.1	MIR3179-3	chr16:18411308-18411851	3.51846	0.796369	2.14344	0.00035	0.00167019
ENSG00000264630.5	PRKCA-AS1	chr17:66302635-66810743	2.59743	0.495644	2.38971	0.03395	0.0868898
ENSG00000235499.1	AC073046.25	chr2:73985131-73986343	6.59175	3.18989	1.04715	0.00065	0.00290646
XLOC_659675	-	chr14:65212892-65222417	2.50308	0	inf	5e-05	0.000280646
XLOC_1450988	-	chr3:119294372-119420714	1.30233	0.197559	2.72074	0.01575	0.0457879
ENSG00000256013.1	RP11-27M24.1	chr16:10528421-10580698	2.29246	10.4841	-2.19323	5e-05	0.000280646
ENSG00000249087.6	ZNF436-AS1	chr1:23359447-23371839	4.57022	0.920294	2.3121	5e-05	0.000280646
ENSG00000267002.1	RP11-242D8.1	chr17:43164182-43170403	10.6031	3.5944	1.56066	5e-05	0.000280646
ENSG00000261167.1	RP11-517B11.7	chr3:131455125-131458598	4.28698	1.53672	1.48011	5e-05	0.000280646
ENSG00000262712.1	RP11-295D4.1	chr16:4314760-4425705	1.05845	0.590535	0.841858	0.0396	0.0984724
ENSG00000260953.1	RP11-426C22.6	chr16:29262272-29264479	2.33734	1.24225	0.911916	0.009	0.0284939
ENSG00000234432.4	RP11-1275H24.1	chr7:5425769-5429672	1.02888	2.10458	-1.03246	5e-05	0.000280646
ENSG00000250616.2	RP11-455F5.3	chr16:30092313-30104116	1.78044	0.587398	1.59983	5e-05	0.000280646
ENSG00000262890.1	RP11-424M24.5	chr16:70802082-70802840	0.316774	0.692707	-1.12879	0.0368	0.0928081
ENSG00000272009.1	RP1-313I6.12	chr6:28078791-28089563	3.41026	6.21607	-0.86612	0.0143	0.0422556
ENSG00000272316.1	XXbac-BPGBPG55C20.2	chr6:57908559-57913911	1.46314	2.32229	-0.666482	5e-05	0.000280646
ENSG00000227640.2	SOX21-AS1	chr13:94712715-94716246	3.70239	5.88591	-0.668808	5e-05	0.000280646
ENSG00000242288.9	RP11-464F9.1	chr10:73644880-73730487	2.01253	0.700113	1.52335	5e-05	0.000280646
ENSG00000255404.1	RP11-770G2.5	chr11:65787021-65797219	33.4771	10.2617	1.70591	5e-05	0.000280646
ENSG00000278948.1	RP5-1039K5.12	chr22:37943049-38041915	2.67871	1.46542	0.870228	0.00125	0.00517581
ENSG00000279852.1	RP11-91J19.2	chr8:486116-488512	0.949601	0.120099	2.9831	5e-05	0.000280646
XLOC_284061	-	chr10:92420340-92421983	0.537313	0.0679425	2.98338	0.0009	0.0038712
ENSG00000272323.1	CTD-2517O10.6	chr5:34837548-34899456	1.14899	2.47807	-1.10885	0.0008	0.00349335
ENSG00000280232.1	RP11-321N4.4	chr6:85498440-85499058	4.60063	0.66486	2.79071	5e-05	0.000280646
ENSG00000249731.1	RP11-259O2.3	chr5:1968093-1969013	69.145	34.96	0.983917	5e-05	0.000280646
ENSG00000260841.1	CTC-205M6.5	chr5:180784781-180787869	2.58658	0.335897	2.94495	5e-05	0.000280646
ENSG00000275437.1	RP5-908M14.10	chr20:62388631-62407285	0.716906	0.120907	2.56788	5e-05	0.000280646
ENSG00000261668.1	RP11-50D9.3	chr4:127781820-127844040	3.28268	0.356571	3.20261	5e-05	0.000280646
XLOC_470083	-	chr12:121651117-121690473	0.422485	1.05477	-1.31995	0.0122	0.0368864
ENSG00000273117.1	AC144652.1	chr7:155288543-155297649	1.10355	1.74256	-0.659056	0.00725	0.0237034
ENSG00000270019.1	RP11-141B14.1	chr2:113888202-113889750	0.912242	1.59359	-0.804795	0.0002	0.00100864
ENSG00000228343.1	RP11-1148L6.5	chrX:48579773-48581165	2.85825	0.842846	1.76179	0.00345	0.0125246
ENSG00000255198.4	SNHG9	chr16:1964958-1965509	7.94045	2.8102	1.49855	5e-05	0.000280646
ENSG00000266904.5	CTC-559E9.1	chr19:19757365-19821751	3.81578	2.03267	0.908605	0.03235	0.0835168
ENSG00000252690.3	SCARNA15	chr15:82750563-82806070	0.804312	0.419766	0.93817	0.0003	0.00145452
ENSG00000257764.2	RP11-1143G9.4	chr12:69348340-69354234	43.1248	71.9823	-0.739124	0.00175	0.00696642
ENSG00000279795.1	RP11-586K12.1	chr16:32787961-32788944	1.40075	0	inf	5e-05	0.000280646
ENSG00000279912.1	RP11-624A21.1	chr15:32182550-32186475	8.70627	4.56275	0.93215	5e-05	0.000280646
ENSG00000227400.2	AC012501.2	chr2:153421615-153593288	0.848736	1.60323	-0.917589	0.03665	0.0924902
ENSG00000265752.2	RP11-403A21.1	chr18:23957753-23982556	0.694766	0.33405	1.05646	0.0318	0.0823349
XLOC_863074	-	chr17:81679852-81680468	0.813333	0	inf	5e-05	0.000280646
ENSG00000269176.2	RP11-727F15.12	chr11:62771119-62792021	4.85351	1.81859	1.41621	0.01005	0.0312866
ENSG00000203721.5	LINC00862	chr1:200342543-200374354	0.586347	0	inf	5e-05	0.000280646
ENSG00000196756.11	SNHG17	chr20:38420587-38435353	46.6154	16.2821	1.51752	5e-05	0.000280646
ENSG00000228950.1	AC023137.2	chr2:20451041-20452947	5.98268	0	inf	5e-05	0.000280646
ENSG00000278668.1	RP11-227G15.11	chr17:32410158-32410746	4.16117	0.388666	3.42039	0.0007	0.00310205
ENSG00000246898.1	LINC00920	chr16:66408522-66413126	0.778233	2.86115	-1.87832	5e-05	0.000280646
ENSG00000224259.5	LINC01133	chr1:159961217-159979381	5.94458	3.20876	0.889559	5e-05	0.000280646
ENSG00000269887.1	RP11-477H21.2	chr1:164555583-164899296	0.991625	3.82185	-1.94641	0.00715	0.0234275
ENSG00000261441.1	RP11-217B1.2	chr15:89335052-89336161	47.3103	2.42945	4.28345	5e-05	0.000280646
ENSG00000271976.1	RP11-884K10.7	chr3:53846579-53865800	5.66555	2.17505	1.38117	5e-05	0.000280646
ENSG00000182310.12	SPACA6P	chr19:51685362-51712387	1.05106	2.02013	-0.942603	0.0213	0.0589554
ENSG00000281649.1	EBLN3	chr9:37079856-37090507	30.2395	19.7727	0.612927	0.0014	0.00572064
ENSG00000274245.1	RP11-357P18.2	chr1:207372558-207373252	1.17702	0.0984549	3.57953	0.00295	0.0109402
XLOC_1168345	-	chr2:151774000-151787114	1.60179	0.387882	2.046	5e-05	0.000280646
ENSG00000279520.1	RP11-20I23.2	chr16:2475145-2531422	1.48416	0.174855	3.08542	0.0156	0.0454214
ENSG00000272899.2	RP11-309L24.4	chr7:128830376-128910719	1.36569	0.19318	2.82162	5e-05	0.000280646
ENSG00000245937.7	LINC01184	chr5:127703389-128083172	12.513	23.4567	-0.90657	0.0003	0.00145452
ENSG00000278997.1	RP11-131M11.2	chr1:33141870-33143230	0.683894	0.261244	1.38837	0.00175	0.00696642
ENSG00000277423.1	RP11-173P15.9	chr12:120703866-120704282	6.32956	1.32511	2.256	0.00015	0.000775889
XLOC_1999084	-	chr7:35613094-35629278	2.2056	0.977423	1.17412	5e-05	0.000280646
ENSG00000282542.1	AC008993.2	chr19:68402-69972	20.1516	8.34494	1.27192	5e-05	0.000280646
XLOC_2174962	-	chr9:41408861-41410432	0.694049	0.23699	1.55021	0.0084	0.0268571
ENSG00000270127.2	RP11-526I2.5	chr15:100547764-100550153	2.78161	1.13199	1.29706	5e-05	0.000280646
XLOC_579925	-	chr13:47797007-47811007	0.375352	0.589244	-0.650622	0.0086	0.0274025
ENSG00000204876.4	AC021218.2	chr7:155961268-155969138	0.0625231	0.832826	-3.73555	0.01805	0.0513027
ENSG00000276445.1	LLNLR-268E12.1	chr19:39812971-39813555	2.23839	0.320382	2.80459	0.01145	0.0349433
ENSG00000226383.5	AC093375.1	chr2:156009079-156027835	0.811041	2.57735	-1.66804	0.0001	0.000534106
ENSG00000235621.8	LINC00494	chr20:48359949-48370927	0.664666	1.6027	-1.2698	0.0018	0.00713759
ENSG00000275759.1	RP11-131L12.3	chr12:118428280-118428870	2.99667	1.61667	0.890332	0.0028	0.0104564
ENSG00000248150.1	RP1-167G20.1	chr5:16373360-16440081	3.64402	0.604907	2.59075	5e-05	0.000280646
ENSG00000259768.5	RP5-991G20.1	chr16:72665139-73059698	0.527002	1.06055	-1.00894	0.00095	0.00406025
XLOC_1755144	-	chr5:148025682-148137289	0.709848	2.00005	-1.49445	5e-05	0.000280646
ENSG00000260402.1	RP11-56L13.1	chr16:32262826-32265514	1.09678	0	inf	5e-05	0.000280646
XLOC_1989992	-	chr7:16846011-16847504	3.53149	1.03474	1.77101	5e-05	0.000280646
ENSG00000259663.2	CTD-2314G24.2	chr5:51372735-51383332	0.856466	0.264334	1.69603	0.00015	0.000775889
ENSG00000230733.2	AC092171.4	chr7:5431334-5513798	2.0787	0.890376	1.2232	5e-05	0.000280646
ENSG00000276718.1	RP1-102E24.10	chr12:6439000-6470987	5.96861	0.499412	3.57909	0.0001	0.000534106
ENSG00000276997.4	RP11-378J18.9	chr1:222477251-222504622	5.04819	2.61471	0.949112	0.00145	0.00590063
ENSG00000214194.8	LINC00998	chr7:113100662-113146330	32.8494	52.907	-0.68759	5e-05	0.000280646
ENSG00000260217.1	RP11-809F4.3	chr3:175938928-175941037	1.06959	0	inf	5e-05	0.000280646
ENSG00000279320.1	RP11-329N15.3	chr3:146504569-146506560	1.15793	0.0709342	4.02892	0.00265	0.00996896
ENSG00000277310.1	RP11-699C17.1	chr18:50227192-50266522	3.58053	1.32967	1.42911	0.01505	0.0440801
ENSG00000260233.3	SSSCA1-AS1	chr11:65568481-65570423	0.64187	1.40794	-1.13323	0.0004	0.00188277
ENSG00000276462.1	BX255923.3	chr9:41100793-41106229	0.897237	0.0466109	4.26675	0.0163	0.0470891
ENSG00000272455.1	RP4-758J18.13	chr1:1409095-1410618	3.36674	1.01478	1.73019	5e-05	0.000280646
ENSG00000272449.1	RP3-395M20.12	chr1:2546464-2547460	1.83895	0.708031	1.37699	5e-05	0.000280646
XLOC_1984968	-	chr7:5607647-5616452	0.587951	0.125241	2.23099	0.02155	0.0595604
ENSG00000281026.1	N4BP2L2-IT2	chr13:32400722-32538885	11.1258	4.58677	1.27836	5e-05	0.000280646
XLOC_651921	-	chr14:49981711-50092643	1.34175	0.392517	1.77329	0.04755	0.114018
ENSG00000279277.1	RP11-861A13.3	chr3:108033731-108038445	0.210699	0.54526	-1.37176	0.02925	0.0767979
ENSG00000279267.1	RP11-395L14.18	chr2:113605866-113607908	7.57473	2.08968	1.85791	5e-05	0.000280646
ENSG00000215014.4	RP5-832C2.5	chr1:1574974-1577075	1.22314	0.38343	1.67355	5e-05	0.000280646
ENSG00000257474.5	RP11-359M6.1	chr12:79540202-79550535	1.43174	0.0807052	4.14897	0.00065	0.00290646
ENSG00000233251.7	AC007743.1	chr2:55952157-56386173	6.20747	3.27989	0.92036	5e-05	0.000280646
ENSG00000277491.1	RP11-676J12.9	chr17:795305-795794	2.95365	0.77732	1.92592	0.00185	0.00730503
ENSG00000280311.1	RP13-554M15.5	chr12:132618779-132622973	0.498114	0.147672	1.75408	0.01765	0.0503591
ENSG00000279108.1	CTC-490E21.11	chr19:40771647-40898282	1.64826	0.297776	2.46864	0.0082	0.0263079
ENSG00000261526.2	CTB-31O20.2	chr19:1874870-1876169	2.43101	0.861615	1.49644	5e-05	0.000280646
ENSG00000261578.1	RP11-21L23.2	chr11:76800363-76804555	3.98391	0.613424	2.69923	5e-05	0.000280646
ENSG00000265218.1	RP11-927P21.1	chr17:64854311-64919480	6.28369	3.0695	1.03361	0.0088	0.0279426
XLOC_1530948	-	chr4:108671203-108679565	6.3906	0.431149	3.88969	5e-05	0.000280646
XLOC_2345975	-	chrX:136804109-136847897	2.99499	1.03369	1.53475	5e-05	0.000280646
ENSG00000243701.5	LINC00883	chr3:107240691-107421304	0.351293	1.30832	-1.89697	5e-05	0.000280646
ENSG00000261542.1	RP11-16E18.3	chr8:63215980-63218034	2.06238	0.482669	2.09521	5e-05	0.000280646
ENSG00000196741.5	LINC01560	chrX:47483570-47484823	0.776472	2.1819	-1.49058	5e-05	0.000280646
ENSG00000238212.2	AC005863.2	chr17:14834619-14900554	0.574692	0	inf	0.00745	0.0242509
XLOC_688142	-	chr15:40039288-40067290	1.58515	5.0923	-1.68369	5e-05	0.000280646
XLOC_544400	-	chr13:44106377-44243192	0.76232	1.40575	-0.882866	0.00065	0.00290646
ENSG00000271147.7	RP4-769N13.6	chrX:102599167-102717733	11.0537	6.48624	0.769075	0.0302	0.0788725
XLOC_1495257	-	chr4:4348139-4710938	0.624574	1.39984	-1.16432	0.04725	0.113414
ENSG00000260588.1	RP11-930P14.2	chr8:41653219-41896762	0.182096	0.517853	-1.50784	0.02445	0.0661196
XLOC_331638	-	chr11:69825311-69828054	0.298002	0.707267	-1.24694	0.0364	0.0919689
XLOC_1047255	-	chr2:88016807-88021418	0.337816	1.62984	-2.27042	0.0003	0.00145452
ENSG00000280123.1	RP11-267M23.1	chr8:94371959-94475109	2.62363	12.6692	-2.27169	5e-05	0.000280646
XLOC_118838	-	chr1:53245538-53328070	0.809322	0.26007	1.63781	0.0196	0.054978
ENSG00000279095.1	AC092066.1	chr19:44613629-44725198	8.5283	4.07092	1.0669	0.00095	0.00406025
ENSG00000260423.1	RP13-735L24.1	chr12:9367463-9400172	0.646117	0.153703	2.07165	0.0006	0.00270843
ENSG00000261312.1	AC002550.5	chr16:19555239-19886167	5.95375	13.5798	-1.1896	5e-05	0.000280646
XLOC_915052	-	chr18:34959441-34965412	0	0.883253	#NAME?	5e-05	0.000280646
ENSG00000282393.1	CTD-3113P16.11	chr19:248550-251571	7.66333	2.53673	1.595	5e-05	0.000280646
ENSG00000261759.1	RP11-626G11.3	chr16:19113931-19268334	4.88765	7.3343	-0.585518	0.048	0.114875
ENSG00000175772.10	LINC01106	chr2:110375137-110384442	1.56992	2.52786	-0.687221	5e-05	0.000280646
ENSG00000237126.8	AC073254.1	chr2:232547967-232682781	11.8659	5.25291	1.17563	0.00245	0.00931712
XLOC_1597117	-	chr4:113404729-113420370	1.01384	0.348044	1.54249	5e-05	0.000280646
XLOC_2328245	-	chrX:85191720-85243900	3.60054	0.539005	2.73984	5e-05	0.000280646
ENSG00000260774.1	CTD-2083E4.4	chr5:196870-218215	1.06371	0.33663	1.65987	0.02245	0.0615895
ENSG00000268912.1	CTD-2619J13.17	chr19:58428631-58431148	1.22123	0.461738	1.40318	5e-05	0.000280646
ENSG00000230561.3	LINC01183	chr5:127703389-128083172	2.37012	14.2089	-2.58377	5e-05	0.000280646
XLOC_096328	-	chr1:3921444-3922219	0.920359	0.203572	2.17666	0.02335	0.0636241
XLOC_247376	-	chr10:130249018-130262991	0.816996	0.195062	2.0664	0.0002	0.00100864
ENSG00000256569.1	RP11-173P15.5	chr12:120710434-120723640	27.1151	12.3763	1.13152	0.00065	0.00290646
ENSG00000278434.1	RP11-709D24.8	chr16:4510674-4538828	0.574302	0.0807221	2.83077	0.04425	0.107602
ENSG00000261616.1	RP11-6O2.3	chr15:99136322-99251223	3.23609	0.368755	3.13351	5e-05	0.000280646
ENSG00000183562.3	CTC-343N3.1	chr11:2944430-2992377	5.18531	2.52574	1.03772	0.0156	0.0454214
ENSG00000224407.1	RP5-956O18.3	chr1:230057989-230282124	1.73794	2.88337	-0.73038	0.0352	0.0894724
ENSG00000280128.1	XXbac-BPG283O16.9	chr6:30234038-30346884	4.49952	1.71127	1.39471	5e-05	0.000280646
ENSG00000242622.1	RP11-18H7.1	chr3:120094894-120136783	1.87324	2.99587	-0.677436	0.00415	0.0147004
ENSG00000248866.1	USP46-AS1	chr4:52659405-52661668	0.523568	1.44622	-1.46584	5e-05	0.000280646
ENSG00000269549.2	RP3-461P17.10	chr20:45435271-45448580	1.2323	0.547418	1.17063	0.02235	0.0613619
ENSG00000280237.1	MIR4697HG	chr11:133896437-133901601	0.565556	0.217914	1.37591	5e-05	0.000280646
ENSG00000270022.3	RNU12	chr22:42615243-42615907	3.34378	43.8921	-3.71441	5e-05	0.000280646
ENSG00000260400.1	RP11-119F7.5	chr10:68698499-68700794	0.127316	1.00033	-2.97398	5e-05	0.000280646
ENSG00000215304.3	RP13-395E19.3	chr15:32392781-32435233	0.296901	0.795029	-1.42103	0.0115	0.0350652
ENSG00000272173.1	U47924.31	chr12:6942977-6946003	3.03506	5.89758	-0.958398	0.00875	0.0278034
XLOC_1011782	-	chr2:279557-314367	4.85893	0.776364	2.64583	5e-05	0.000280646
ENSG00000271862.1	RP11-343L5.2	chr5:83049375-83050964	3.37402	0.628537	2.4244	5e-05	0.000280646
XLOC_1795378	-	chr6:43722785-43737834	1.09495	0.433873	1.33552	0.0068	0.0224529
ENSG00000245248.7	USP2-AS1	chr11:119381777-119526664	0.595427	1.27722	-1.10101	0.00275	0.0102978
XLOC_2037859	-	chr7:129777022-129780208	1.33401	0.353751	1.91496	5e-05	0.000280646
ENSG00000204623.8	ZNRD1-AS1	chr6:30001010-30064909	5.40252	3.29181	0.714753	0.0011	0.00461896
ENSG00000255258.2	RP11-448P19.1	chr11:133783670-133810376	0.771682	0	inf	5e-05	0.000280646
ENSG00000228649.8	AC005682.5	chr7:22854177-22861579	6.15265	3.3916	0.859242	5e-05	0.000280646
ENSG00000228434.1	AC004951.6	chr7:43926437-44019175	2.6688	1.57415	0.76162	0.02015	0.0562826
ENSG00000257698.1	RP11-620J15.3	chr12:57931527-57936175	2.38737	6.66844	-1.48193	5e-05	0.000280646
ENSG00000267163.1	AC084219.3	chr19:44094338-44134816	1.44806	2.98748	-1.04481	0.033	0.0849028
XLOC_198319	-	chr10:4650184-4679607	0.120366	3.51439	-4.86778	5e-05	0.000280646
ENSG00000231933.7	CTA-125H2.2	chr22:25742143-26031041	0.539567	0	inf	0.01765	0.0503591
ENSG00000235779.7	AC079779.5	chr2:279557-314367	1.22488	0	inf	5e-05	0.000280646
ENSG00000255647.3	CTD-2373J6.2	chr5:90409999-90410669	1.94599	0.699398	1.47632	0.00235	0.00898616
ENSG00000204054.11	LINC00963	chr9:129483450-129513686	12.9256	20.6396	-0.675183	0.00015	0.000775889
XLOC_1844196	-	chr6:1282618-1297224	0.618945	1.33035	-1.10392	5e-05	0.000280646
XLOC_001561	-	chr1:3900351-3917504	2.83522	1.80957	0.647812	0.015	0.0439587
ENSG00000253284.2	RP11-282K24.3	chr12:19129751-19376400	0.159028	0.609826	-1.93912	0.0005	0.00230115
ENSG00000279107.1	RP11-823P9.4	chr5:21493435-21494596	0.932541	1.83878	-0.979513	5e-05	0.000280646
ENSG00000279299.1	AP000648.4	chr11:90125657-90126061	4.47192	0	inf	5e-05	0.000280646
ENSG00000225762.1	LINC01389	chr1:47380927-47408477	0.317807	1.09153	-1.78012	0.01645	0.047459
ENSG00000261079.1	RP11-252A24.3	chr16:74367461-74369826	0.472044	0.313127	0.592173	0.04035	0.0999717
ENSG00000274021.1	RP11-823E8.3	chr12:89347231-89353271	1.59185	6.62307	-2.0568	5e-05	0.000280646
XLOC_2221301	-	chr9:68306527-68531061	1.64114	0.993118	0.724657	0.0152	0.0444388
ENSG00000260672.1	RP11-1006G14.1	chr15:72608480-72636919	1.07272	0.0612713	4.12992	0.0003	0.00145452
XLOC_1014524	-	chr2:9752861-9756423	0.411725	0.68707	-0.738776	0.00335	0.0122108
ENSG00000257410.1	RP11-2H8.2	chr12:71754873-71800285	9.24783	0.848089	3.44683	0.01295	0.0388098
ENSG00000256628.3	ZBTB11-AS1	chr3:101648888-101679217	11.3441	2.98243	1.92738	5e-05	0.000280646
ENSG00000255284.1	AP006621.5	chr11:777577-784518	0.350478	1.84447	-2.39581	0.0226	0.0619287
ENSG00000279518.1	AC083843.4	chr8:134783693-134785879	0.912966	0.208005	2.13394	5e-05	0.000280646
ENSG00000271980.1	CTD-2256P15.4	chr5:10249920-10267146	63.1964	31.8897	0.98675	0.0001	0.000534106
ENSG00000237361.2	TUSC8	chr13:44400249-44405984	1.09539	0	inf	5e-05	0.000280646
ENSG00000282265.1	RP11-199H2.2	chr1:215393645-215394418	1.57438	0	inf	5e-05	0.000280646
ENSG00000256433.2	RP1-102E24.8	chr12:6393904-6396148	0.58637	0.223531	1.39133	0.00175	0.00696642
ENSG00000214922.9	HLA-F-AS1	chr6:29722774-29749049	13.5304	8.62187	0.650129	0.0062	0.0207385
XLOC_580326	-	chr13:48902726-48914913	2.04602	0.467109	2.13099	0.0267	0.0711432
ENSG00000251151.2	HOXC-AS3	chr12:53981508-54056030	1.10093	3.66948	-1.73686	0.0032	0.0117293
ENSG00000267598.1	CTC-250I14.6	chr19:13150414-13154908	45.2809	28.1454	0.686001	0.0013	0.0053623
ENSG00000231566.1	RP5-1158E12.3	chrX:45848073-45851490	2.95868	1.34183	1.14075	0.0357	0.0905325
ENSG00000261691.1	LA16c-366D1.3	chr16:527716-554636	0.774152	2.97516	-1.94228	0.01825	0.0517894
ENSG00000272604.1	RP11-251G23.5	chr7:105532084-105600875	1.53791	0.453816	1.7608	0.00025	0.00123397
ENSG00000260253.1	RP4-676L2.1	chr8:29352419-29353170	1.66924	0.949683	0.813675	0.0097	0.0303773
ENSG00000184224.3	C11orf72	chr11:67602879-67606706	5.73721	2.18683	1.39151	5e-05	0.000280646
XLOC_743283	-	chr15:73908065-73952137	0.349941	1.18227	-1.75638	0.0334	0.0857645
XLOC_1611184	-	chr4:152316500-152320297	0.901266	0.268765	1.74561	0.0088	0.0279426
ENSG00000273129.1	PACERR	chr1:186680621-186681446	0.536449	1.09684	-1.03184	0.0232	0.0632872
XLOC_553164	-	chr13:75885649-75890940	0.695527	0.0497422	3.80556	0.0004	0.00188277
ENSG00000279092.1	RP11-1H8.5	chr15:34379067-34437466	2.04683	0.851492	1.26533	0.0486	0.11599
ENSG00000259826.1	RP11-467D6.1	chr7:39947521-39949755	1.1806	0.713439	0.726655	0.00045	0.00209251
ENSG00000237301.1	RP4-680D5.2	chr1:15526812-15603626	1.22311	0.0712541	4.10144	0.038	0.0952852
XLOC_1481165	-	chr3:187996965-188003990	0	0.448352	#NAME?	5e-05	0.000280646
ENSG00000236256.9	DIAPH2-AS1	chrX:96684662-97642589	0.0860081	0.825796	-3.26324	0.03455	0.0881436
XLOC_034504	-	chr1:79112951-79126390	0.726386	0	inf	5e-05	0.000280646
XLOC_165749	-	chr1:192911461-192957582	0.710874	0.270601	1.39343	0.03275	0.0843701
XLOC_1582517	-	chr4:75269067-75435096	0.643882	0	inf	0.01285	0.0385571
ENSG00000280036.1	RP11-540O11.8	chr15:40978879-41116354	2.87732	0.19162	3.9084	0.03945	0.0981921
ENSG00000234390.4	USP27X-AS1	chrX:49876723-49879241	0.438449	0.941148	-1.10201	5e-05	0.000280646
ENSG00000272343.1	RP11-140I16.3	chr8:56222687-56223173	3.09621	0.345929	3.16196	0.00745	0.0242509
ENSG00000241770.1	RP11-555M1.3	chr3:157163451-157169133	2.22198	0.403231	2.46217	0.01295	0.0388098
ENSG00000280010.1	AP001350.4	chr11:58627434-58628528	2.29321	1.10097	1.05859	5e-05	0.000280646
ENSG00000228463.8	AP006222.2	chr1:257863-297502	2.76074	1.26124	1.13021	5e-05	0.000280646
ENSG00000279278.1	CH17-264L24.1	chr22:22264600-22273020	0.699416	0.239958	1.54337	5e-05	0.000280646
XLOC_905882	-	chr18:3496031-4455335	3.58758	12.4557	-1.79573	5e-05	0.000280646
ENSG00000272375.1	RP11-51J9.6	chr8:30197403-30198048	2.2922	1.11658	1.03764	0.0026	0.00980441
ENSG00000278385.1	RP11-89H19.2	chr12:47841536-47943048	0.227535	0.745049	-1.71125	0.0208	0.0577994
ENSG00000279821.1	RP11-1334A24.5	chr5:177476630-177479656	0.541924	0.0623679	3.11921	0.00025	0.00123397
ENSG00000232931.5	LINC00342	chr2:95807117-95816215	1.18032	3.5579	-1.59185	5e-05	0.000280646
ENSG00000277369.1	RP11-486I11.2	chr16:11797467-11798275	1.42794	0.944911	0.595689	0.04825	0.115317
ENSG00000259498.1	RP11-244F12.3	chr15:63042631-63071915	0.720867	1.76708	-1.29356	0.0107	0.0330124
ENSG00000177337.7	DLGAP1-AS1	chr18:3496031-4455335	2.47743	7.75813	-1.64687	0.04775	0.114393
ENSG00000182165.17	TP53TG1	chr7:87325224-87345515	3.50513	5.68989	-0.698935	0.00035	0.00167019
ENSG00000177406.4	RP11-218M22.1	chr12:564295-663779	0.162697	1.06841	-2.7152	5e-05	0.000280646
XLOC_1169728	-	chr2:156195841-156245626	0.480173	3.61685	-2.91311	5e-05	0.000280646
XLOC_1169727	-	chr2:155987475-156008336	0.161255	0.769663	-2.25488	5e-05	0.000280646
ENSG00000214915.3	XX-FW80269A6.1	chrX:151515550-151516245	4.32716	0	inf	5e-05	0.000280646
ENSG00000273486.1	RP11-731C17.2	chr3:136818646-136862054	0.676605	0.380463	0.830558	0.0385	0.0962843
ENSG00000277534.1	RP11-9E17.1	chr18:26454909-27190698	2.365	3.96621	-0.745919	5e-05	0.000280646
ENSG00000273237.1	CTB-119C2.1	chr7:26152239-26187125	38.0982	1.25633	4.92244	5e-05	0.000280646
ENSG00000223685.5	LINC00571	chr13:38050816-38147936	0.610111	2.11331	-1.79236	0.02235	0.0613619
XLOC_448484	-	chr12:67421980-67452170	1.23703	0.487812	1.34248	0.049	0.116785
ENSG00000245556.2	SCAMP1-AS1	chr5:78342364-78360507	2.295	4.29008	-0.902513	5e-05	0.000280646
ENSG00000275106.1	RP11-309L24.10	chr7:128952526-128953316	1.6176	0.464222	1.80097	0.00145	0.00590063
ENSG00000279853.1	RP5-844F9.1	chr7:44367139-44369292	1.1241	0.159206	2.81981	5e-05	0.000280646
ENSG00000271367.1	RP3-483K16.4	chr6:53350157-53350705	0.769927	0	inf	5e-05	0.000280646
ENSG00000130600.15	H19	chr11:1995162-2001470	2.31151	1.17773	0.972826	5e-05	0.000280646
ENSG00000272103.1	CTD-2653M23.3	chr5:36861735-36862217	0.881352	0	inf	5e-05	0.000280646
ENSG00000260840.1	RP11-60H5.1	chr2:85064107-85067347	0.897585	0	inf	5e-05	0.000280646
ENSG00000235643.1	RP1-69M21.2	chr1:11609530-11613355	2.10165	0.0950347	4.46693	0.0026	0.00980441
ENSG00000279541.1	CTC-444N24.7	chr19:57266972-57294469	48.4638	17.3205	1.48443	5e-05	0.000280646
ENSG00000246067.7	RAB30-AS1	chr11:83072065-83106719	12.3729	22.77	-0.879948	0.00465	0.016195
ENSG00000259287.2	RP11-3D4.2	chr15:33310961-33866102	2.29708	0.693305	1.72824	0.02525	0.0679024
ENSG00000259326.1	RP11-102L12.2	chr15:38488102-38565575	1.77022	0.62486	1.50232	5e-05	0.000280646
ENSG00000261116.1	RP3-523K23.2	chr6:54943166-54945099	22.2034	57.2749	-1.36712	5e-05	0.000280646
XLOC_1700679	-	chr5:5596715-5598776	0.989007	0.236589	2.0636	0.00085	0.00368488
ENSG00000261643.1	RP11-529E10.6	chr4:3503596-3504457	0.886301	0.37598	1.23714	0.02295	0.0627128
ENSG00000255693.1	RP11-766N7.3	chr12:64883393-64982524	0.551492	0.0447876	3.62217	0.00055	0.00250671
ENSG00000223478.1	RP11-545E17.3	chr9:128724444-128772414	1.04288	5.17645	-2.31139	0.00935	0.029451
ENSG00000280152.1	RP11-331F4.5	chr16:75228186-75268053	1.85049	0.525179	1.81703	5e-05	0.000280646
ENSG00000272851.1	RP11-801F7.1	chr2:207711539-207761839	11.7498	5.7556	1.0296	0.0004	0.00188277
ENSG00000276564.1	CTA-276F8.1	chr16:14071320-14266773	0.688572	1.42585	-1.05014	0.01235	0.0372648
ENSG00000233569.1	RP11-500B12.1	chr9:117642703-117657027	0.709778	1.47116	-1.05151	0.00885	0.028079
XLOC_2158699	-	chr8:144854885-144868091	0.689733	0.419761	0.716468	0.0101	0.0314169
ENSG00000273891.1	RP11-500G22.5	chr10:121956781-121975217	0.624926	1.38797	-1.15122	0.01205	0.0364972
ENSG00000226155.1	AC124944.3	chr3:195912048-195913986	1.47307	0.206643	2.83361	0.01005	0.0312866
ENSG00000250829.2	RP11-11N5.1	chr4:186890968-186892366	3.13005	0	inf	5e-05	0.000280646
ENSG00000253103.1	LINC01609	chr8:111098960-111236203	1.40771	0.512883	1.45665	0.00965	0.0302435
XLOC_062313	-	chr1:172615000-172620447	0.711489	0	inf	5e-05	0.000280646
ENSG00000279602.1	CTD-3014M21.1	chr17:43338781-43389199	1.31469	27.44	-4.38349	5e-05	0.000280646
ENSG00000256576.2	RP13-977J11.2	chr12:132186734-132189695	0.231818	0.566324	-1.28863	0.0096	0.0301103
ENSG00000250509.1	CTC-573N18.1	chr5:180441558-180443238	1.56549	3.82685	-1.28954	5e-05	0.000280646
ENSG00000260526.1	RP11-73K9.2	chr4:112229560-112231596	2.49966	1.44649	0.789174	5e-05	0.000280646
ENSG00000273437.1	RP11-434H6.7	chr3:129163605-129163940	5.6697	0.907963	2.64257	0.01185	0.0359801
ENSG00000229807.9	XIST	chrX:73792204-73852753	48.1271	11.231	2.09937	0.00085	0.00368488
XLOC_596319	-	chr13:106059919-106191445	1.24476	4.48947	-1.85068	5e-05	0.000280646
XLOC_105644	-	chr1:25131225-25135876	0.786773	0	inf	5e-05	0.000280646
ENSG00000237491.8	RP11-206L10.9	chr1:778769-810060	18.3869	7.76904	1.24287	5e-05	0.000280646
ENSG00000250582.1	SMAD1-AS2	chr4:145481193-145558079	1.04812	0.419955	1.31949	0.04395	0.107101
ENSG00000257900.2	RP11-454K7.1	chr14:45377267-45389286	4.21766	2.00231	1.07478	0.00025	0.00123397
ENSG00000261889.1	RP11-473M20.16	chr16:3156735-3157483	7.58825	1.69823	2.15973	5e-05	0.000280646
ENSG00000259870.1	RP11-753A21.2	chr15:97876288-97878386	0.723761	0	inf	5e-05	0.000280646
ENSG00000232850.3	PTGES2-AS1	chr9:128128528-128130628	0.576664	0.190432	1.59845	0.0006	0.00270843
ENSG00000259033.1	RP11-718G2.5	chr14:70275295-70291859	1.40906	0	inf	5e-05	0.000280646
ENSG00000240219.1	RP11-430C7.5	chr1:204617169-204685733	0.530178	0.153476	1.78846	0.0021	0.00815865
ENSG00000279148.1	RP11-135F9.4	chr12:100026247-100027540	0.655447	0.343301	0.933007	0.025	0.067339
ENSG00000273270.1	RP11-212P7.2	chr7:128524015-128531069	0.562137	0.892911	-0.667595	5e-05	0.000280646
ENSG00000228486.9	LINC01125	chr2:97664216-97703217	5.98331	3.18956	0.907584	5e-05	0.000280646
ENSG00000261502.3	RP11-96H17.1	chr16:63056785-63129654	0.234355	3.37285	-3.8472	5e-05	0.000280646
ENSG00000274333.4	RP11-717F1.2	chr21:5553636-5614880	1.48886	2.32394	-0.642364	0.01325	0.0395761
ENSG00000237021.2	RP3-486I3.7	chr6:116254172-116441261	1.75237	0.521627	1.74822	0.039	0.0972961
ENSG00000260948.1	RP11-552M11.8	chr1:111431045-111433068	1.77673	0.753775	1.23702	5e-05	0.000280646
ENSG00000273038.2	RP11-479G22.8	chr10:32887254-32889311	6.09734	0.976316	2.64276	5e-05	0.000280646
ENSG00000269974.1	RP11-932O9.10	chr15:30616957-30772993	0.79498	3.06159	-1.94529	0.0008	0.00349335
ENSG00000279985.1	CTC-436P18.4	chr5:60945128-61153037	0.988411	0.308528	1.67971	0.0075	0.0243916
ENSG00000229719.3	AP001187.9	chr11:64889559-64893449	0.139853	0.496016	-1.82648	0.00055	0.00250671
XLOC_182966	-	chr1:233706425-233707516	0.216245	1.74153	-3.00962	0.00075	0.00329941
ENSG00000229618.1	AC011288.2	chr7:13101390-13704149	6.81083	32.9849	-2.2759	5e-05	0.000280646
ENSG00000260790.1	RP11-21M24.2	chr16:22345935-22437165	0.82506	0.0719723	3.51899	0.02065	0.0574639
ENSG00000218510.5	LINC00339	chr1:22025187-22031223	1.99337	7.51787	-1.91511	0.00295	0.0109402
ENSG00000256199.1	RP11-439H13.2	chr12:64507165-64533638	0.65747	0	inf	5e-05	0.000280646
ENSG00000245571.6	AP001258.4	chr11:59130132-59155039	1.94447	4.94777	-1.3474	0.01755	0.0501162
ENSG00000261716.1	RP11-196G18.22	chr1:149842187-149886652	10.2535	4.52015	1.18167	5e-05	0.000280646
ENSG00000247708.7	STX18-AS1	chr4:4348139-4710938	0.778053	1.70875	-1.135	0.0458	0.110597
ENSG00000273036.2	FAM95C	chr9:38540566-38624990	2.14297	1.2654	0.760021	0.03935	0.0980018
ENSG00000230333.6	AC004538.3	chr7:11180901-11832198	1.0706	0.188365	2.50681	0.00015	0.000775889
ENSG00000243479.3	MNX1-AS1	chr7:157010804-157016426	3.54518	5.35151	-0.594085	5e-05	0.000280646
ENSG00000269600.1	AC016629.3	chr19:58593895-58599355	1.76996	0.312575	2.50144	5e-05	0.000280646
ENSG00000226266.6	AC009961.3	chr2:159670707-159712435	0.49552	2.48483	-2.32613	0.0322	0.0831852
ENSG00000251169.2	AC005355.2	chr5:134506551-134509229	2.99465	18.1256	-2.59757	5e-05	0.000280646
ENSG00000271553.1	RP11-274B21.10	chr7:128667042-128668156	1.3276	0.575124	1.20687	0.0003	0.00145452
XLOC_1901840	-	chr6:143414314-143416223	0.785704	0.331493	1.24501	0.00445	0.0155979
ENSG00000204261.8	PSMB8-AS1	chr6:32840716-32859585	1.55298	5.02921	-1.69529	0.01185	0.0359801
XLOC_1169649	-	chr2:155809048-155913144	0.20995	1.13238	-2.43125	5e-05	0.000280646
ENSG00000272810.1	U91328.22	chr6:26013240-26013757	1.17268	0	inf	5e-05	0.000280646
ENSG00000259623.1	RP11-156E6.1	chr17:41848517-41851447	23.294	12.2157	0.931215	5e-05	0.000280646
ENSG00000261051.1	RP11-274H2.5	chr3:146059584-146061679	6.09562	2.653	1.20015	5e-05	0.000280646
ENSG00000224888.4	RP5-1142A6.2	chr16:88706462-88785211	1.24595	0.174154	2.83881	0.00065	0.00290646
ENSG00000266208.1	CTD-2267D19.3	chr17:40360654-40365354	0.670451	1.71983	-1.35906	5e-05	0.000280646
ENSG00000267633.1	CTB-5E10.3	chr19:13764531-13778462	2.5071	7.30836	-1.54353	0.02105	0.0583965
XLOC_1030678	-	chr2:46667742-46670778	0.46961	0.0636466	2.88331	0.0098	0.030638
XLOC_2204257	-	chr9:134478969-134482016	0.638082	0.145948	2.12828	0.0056	0.0190164
ENSG00000278872.1	RP13-895J2.4	chr12:132196371-132329349	0.183691	0.572688	-1.64047	0.0021	0.00815865
ENSG00000269609.5	RPARP-AS1	chr10:102449816-102461106	4.1954	8.53667	-1.02487	5e-05	0.000280646
ENSG00000275180.1	RP11-631N16.4	chr12:62601750-62622213	7.20859	1.65739	2.1208	5e-05	0.000280646
ENSG00000260094.1	LINC00564	chr13:81225864-81226983	1.06681	0	inf	5e-05	0.000280646
ENSG00000272917.1	RP11-705C15.5	chr12:9642871-9657070	0.173388	1.74233	-3.32894	0.00765	0.0248092
ENSG00000261063.1	RP11-538I12.2	chr16:77190834-77444336	11.1651	6.13768	0.863233	0.04495	0.108958
ENSG00000263731.1	RP11-498C9.15	chr17:81878424-81881106	6.46779	0.756614	3.09564	5e-05	0.000280646
XLOC_599677	-	chr13:113158653-113172383	2.01745	0.411542	2.29342	5e-05	0.000280646
ENSG00000270049.1	RP11-297D21.4	chr16:67481313-67487250	0.36618	1.24574	-1.76637	0.0019	0.00747379
ENSG00000260823.1	RP11-249C24.10	chr16:56609500-56611375	1.0382	0	inf	5e-05	0.000280646
ENSG00000243069.7	ARHGEF26-AS1	chr3:154024400-154257827	1.30629	0.110378	3.56495	5e-05	0.000280646
ENSG00000279633.1	RP11-442G21.2	chr14:61801712-61803634	0.863473	0.357459	1.27238	0.0001	0.000534106
ENSG00000277232.2	GTSE1-AS1	chr22:46295142-46296660	0.8709	0.322636	1.4326	0.0354	0.0899068
ENSG00000272145.1	NFYC-AS1	chr1:40690379-40771603	0.815932	1.79183	-1.13492	0.0226	0.0619287
ENSG00000281207.1	SLFNL1-AS1	chr1:41014589-41242154	0.560053	0.0520209	3.4284	0.0006	0.00270843
ENSG00000261438.1	RP11-399O19.9	chr10:89015835-89017059	1.27572	0.108267	3.55865	0.00535	0.0182991
ENSG00000237772.1	AC092620.3	chr2:138604509-138613167	1.07125	0.232218	2.20574	0.0303	0.0790974
ENSG00000268001.1	CARD8-AS1	chr19:48170691-48287608	0.499571	1.37983	-1.46573	0.00865	0.0275366
XLOC_610834	-	chr14:39433050-39471445	0.789234	0.507575	0.636833	0.0144	0.0425128
ENSG00000279453.1	RP3-425C14.4	chr6:122436788-122439223	1.15176	0.732788	0.652378	0.0008	0.00349335
ENSG00000272070.1	AC005618.6	chr5:141326209-141329357	3.21369	0.341589	3.2339	5e-05	0.000280646
ENSG00000236754.5	AC004019.13	chr22:17563438-17590994	1.90908	0.212481	3.16747	5e-05	0.000280646
ENSG00000225399.4	RP11-3B7.1	chr3:49260084-49261316	0.795552	0.112247	2.82528	0.0049	0.0169569
XLOC_2351061	-	chrX:155372197-155421849	1.49646	2.82431	-0.916339	0.0037	0.0133048
ENSG00000258676.4	RP11-386M24.3	chr15:92580828-92600545	0.782715	0.332289	1.23605	0.0088	0.0279426
ENSG00000279873.2	LINC01126	chr2:43227209-43228855	0.425539	1.44827	-1.76697	5e-05	0.000280646
ENSG00000275454.1	CTD-2026K11.4	chr15:75636138-75662301	3.5688	10.6838	-1.58191	5e-05	0.000280646
ENSG00000233184.6	RP11-421L21.3	chr1:100989622-101087268	2.36806	0.412571	2.52099	0.0002	0.00100864
ENSG00000280213.1	UCKL1-AS1	chr20:63939828-64049641	1.97403	0.286658	2.78374	0.0031	0.0114201
ENSG00000273142.1	RP11-458F8.4	chr7:66902856-66906297	0.595289	0.135973	2.13027	5e-05	0.000280646
ENSG00000267727.1	CTD-2540B15.7	chr19:33299933-33302564	7.76506	2.20913	1.81352	5e-05	0.000280646
ENSG00000279088.1	RP11-574K11.24	chr10:73742994-73744230	5.65644	3.2949	0.779657	5e-05	0.000280646
ENSG00000261008.6	LINC01572	chr16:72234575-72665009	0.884608	2.91222	-1.71901	5e-05	0.000280646
ENSG00000279583.1	RP11-368N21.5	chr16:29595129-29596137	3.1196	0.824714	1.9194	5e-05	0.000280646
ENSG00000280069.1	CTD-2349P21.3	chr17:30738181-30740275	2.53215	1.5287	0.728056	5e-05	0.000280646
ENSG00000275857.1	AC009133.21	chr16:29790718-29805385	2.16247	5.98943	-1.46974	0.0044	0.0154533
ENSG00000223573.6	TINCR	chr19:5558166-5568034	1.11183	0.222729	2.31958	5e-05	0.000280646
ENSG00000233452.6	STXBP5-AS1	chr6:146841900-147385730	0.242412	1.82831	-2.91498	0.0007	0.00310205
ENSG00000263218.2	CTD-2561B21.7	chr17:80991597-81009517	0.376862	2.33062	-2.62861	0.04755	0.114018
ENSG00000260261.1	RP11-480A16.1	chr3:195946778-195954530	9.38163	3.86707	1.2786	5e-05	0.000280646
XLOC_1213842	-	chr20:869898-916317	0.213537	0.46791	-1.13174	0.0093	0.0293149
XLOC_1922267	-	chr7:13743275-13764027	0.447478	2.39988	-2.42307	5e-05	0.000280646
ENSG00000270638.1	RP3-466P17.1	chr6:145501582-145737218	0.558058	0.218236	1.35453	0.04025	0.0997765
ENSG00000272017.1	RP1-199J3.7	chr6:99542379-99569096	3.36134	11.5619	-1.78227	0.0059	0.0198821
ENSG00000262848.1	RP11-517A5.5	chr16:16232494-16294814	3.74964	0.878899	2.09298	0.00505	0.0174052
ENSG00000260966.1	RP11-690D19.3	chr11:103050686-103055799	9.95342	1.12054	3.151	5e-05	0.000280646
ENSG00000280739.2	EIF1B-AS1	chr3:39808913-40312424	0.190711	0.794826	-2.05925	0.00445	0.0155979
XLOC_1703731	-	chr5:14002978-14004865	0.386907	1.5298	-1.98329	5e-05	0.000280646
ENSG00000231595.1	AC005224.2	chr17:14210487-14218012	0.602372	0.25671	1.23052	0.03045	0.079441
ENSG00000275409.1	RP11-131L12.4	chr12:118430146-118430699	1.62213	0.565979	1.51907	0.01805	0.0513027
ENSG00000263470.1	RP11-160O5.1	chr17:65100811-65111058	5.74948	9.06697	-0.657189	5e-05	0.000280646
ENSG00000261096.1	RP11-690I21.2	chr2:231809845-231812352	1.18102	0.178813	2.7235	5e-05	0.000280646
ENSG00000224081.7	LINC01057	chr1:94638460-94820287	1.56837	3.52251	-1.16734	0.0008	0.00349335
ENSG00000228709.1	AP001065.15	chr21:44485443-44711580	3.65127	1.5962	1.19376	0.0011	0.00461896
ENSG00000268812.3	RP1-102K2.8	chr22:30239193-30246998	1.11176	10.6568	-3.26086	0.02475	0.0667671
XLOC_1650935	-	chr5:66191020-66209447	2.47857	0.683966	1.85751	0.00095	0.00406025
ENSG00000225057.2	AC096574.4	chr2:238231683-238290102	0.847229	0.0721515	3.55365	0.02545	0.0683484
ENSG00000254973.1	RP11-429J17.7	chr8:143757482-143771822	0.239694	0.785109	-1.7117	0.0113	0.0345666
ENSG00000258768.2	CTD-2292M16.8	chr14:20256557-20306811	1.53622	0.616824	1.31645	5e-05	0.000280646
ENSG00000272087.1	RP11-379F4.7	chr3:158693119-158693768	2.76947	1.43998	0.943562	0.002	0.0078199
ENSG00000270332.1	SMC2-AS1	chr9:104080023-104093073	1.00239	0.318174	1.65555	0.0283	0.0747613
ENSG00000243347.1	RP11-501O2.4	chr3:148160910-148280098	1.31591	0	inf	5e-05	0.000280646
ENSG00000265148.5	BZRAP1-AS1	chr17:58301227-58417595	0.46454	0.0678452	2.77548	0.01185	0.0359801
ENSG00000259460.1	RP11-128A17.1	chr15:36889203-37101299	3.11172	12.24	-1.97582	0.0009	0.0038712
XLOC_933526	-	chr18:12438524-12776152	8.71304	1.71688	2.34338	0.00815	0.0261646
ENSG00000267244.5	CTB-31O20.4	chr19:1815245-1848463	0.891047	0.292956	1.60482	0.00365	0.0131447
ENSG00000241135.5	LINC00881	chr3:157081666-157123004	0.784028	0	inf	0.01575	0.0457879
ENSG00000269893.6	SNHG8	chr4:118278708-118279823	97.8313	199.076	-1.02495	5e-05	0.000280646
ENSG00000254054.2	RP11-156K13.3	chr8:17864379-17910365	0.765582	9.85583	-3.68635	0.00045	0.00209251
ENSG00000273361.1	RP11-378A13.2	chr2:218398255-218405941	2.23715	6.92796	-1.63077	0.0043	0.0151562
ENSG00000267259.1	CTD-2008P7.9	chr17:28230554-28235281	0.722699	1.59153	-1.13895	0.00925	0.0291811
ENSG00000228157.4	AC007952.5	chr17:19092973-19096837	0.499249	1.30456	-1.38574	0.0031	0.0114201
ENSG00000224032.6	EPB41L4A-AS1	chr5:112142440-112419316	111.177	210.719	-0.922466	5e-05	0.000280646
XLOC_2143935	-	chr8:109163356-109164815	0.806764	0.195442	2.0454	0.0293	0.0769067
XLOC_1700984	-	chr5:6359216-6362615	1.97532	0	inf	5e-05	0.000280646
ENSG00000227418.6	PCGEM1	chr2:192749844-192778911	2.18505	0	inf	5e-05	0.000280646
XLOC_370776	-	chr11:27978668-28020079	1.37856	0.760965	0.857256	0.01405	0.0416148
ENSG00000234546.2	RP3-510D11.2	chr1:9147874-9192089	0.254417	1.54587	-2.60315	0.00115	0.00480446
XLOC_1755250	-	chr5:148268179-148383826	1.62518	0.961082	0.757867	0.00155	0.00625458
ENSG00000280401.1	RP11-104F15.9	chr10:70432314-70447951	0.527803	0.131774	2.00193	0.00065	0.00290646
ENSG00000270977.1	AC015849.16	chr17:35893706-35911023	1.87279	0.198641	3.23696	5e-05	0.000280646
XLOC_2149642	-	chr8:123851986-124171522	0.793892	0.213397	1.8954	0.0497	0.118135
ENSG00000254833.1	RP11-50B3.2	chr11:126160713-126176035	1.63601	0.402299	2.02384	0.0117	0.0355957
ENSG00000271324.1	RP11-10C24.2	chr3:33793643-33794145	3.16016	1.47485	1.09943	0.00195	0.00764653
ENSG00000204091.7	TDRG1	chr6:40334953-40379887	0.858437	0	inf	5e-05	0.000280646
ENSG00000259976.1	RP11-553L6.5	chr3:114314500-114316179	0.298951	0.979717	-1.71246	5e-05	0.000280646
ENSG00000272417.1	CTD-2199O4.6	chr5:10203599-10204040	10.1273	1.2347	3.03602	5e-05	0.000280646
ENSG00000236499.2	LINC00896	chr22:20206396-20208524	1.4745	0.288549	2.35334	5e-05	0.000280646
XLOC_639851	-	chr14:106845874-106847727	0.751356	2.57043	-1.77444	5e-05	0.000280646
ENSG00000227908.3	FLJ31104	chr5:55995166-56003649	0.36849	0.570866	-0.631527	0.02015	0.0562826
ENSG00000151303.11	RP11-96C23.13	chr10:86935539-87024732	0.53205	0.243418	1.12813	0.00115	0.00480446
ENSG00000230316.6	FEZF1-AS1	chr7:122301393-122310691	0.5026	1.68401	-1.74442	0.00265	0.00996896
ENSG00000270933.1	CTD-2227E11.1	chr7:25948656-25949403	0.483834	1.02566	-1.08397	0.0173	0.0495161
ENSG00000228106.5	RP11-452F19.3	chr1:222815021-223005995	2.79414	5.55344	-0.990976	0.0059	0.0198821
ENSG00000262188.1	RP11-353N14.4	chr17:79915251-79926725	0.267666	1.52815	-2.51328	0.00045	0.00209251
ENSG00000261468.1	RP11-1024P17.1	chr3:30697660-30699576	0.68757	0.38862	0.823146	0.00435	0.0153005
ENSG00000272255.1	CTD-3224K15.3	chr5:139644459-139645002	1.09843	0.146949	2.90205	0.0115	0.0350652
ENSG00000254130.1	CTB-7E3.1	chr5:166905221-166926370	2.30789	0	inf	5e-05	0.000280646
ENSG00000261373.1	VPS9D1-AS1	chr16:89707133-89816657	1.95999	0.721001	1.44277	0.0085	0.0271343
ENSG00000267940.1	RP11-290F24.6	chr11:6201900-6203253	2.79945	0.453912	2.62466	5e-05	0.000280646
ENSG00000258725.1	PRC1-AS1	chr15:90966037-90995629	5.73996	12.1314	-1.07964	0.0247	0.0666605
XLOC_1174549	-	chr2:166732039-166735694	0.731556	0	inf	5e-05	0.000280646
ENSG00000279943.1	FLJ38576	chr4:186189031-186191490	0.600494	0.0770382	2.9625	0.0001	0.000534106
XLOC_2146185	-	chr8:116636362-116640865	1.93524	0.199245	3.2799	5e-05	0.000280646
ENSG00000229851.1	ARSD-AS1	chrX:2903969-2929351	6.25954	9.84669	-0.653583	0.0331	0.0851135
ENSG00000260476.1	RP11-254F7.1	chr2:10015907-10025837	0.612035	1.46379	-1.25803	0.0009	0.0038712
XLOC_1937191	-	chr7:43849898-43853802	0.997259	0.304541	1.71133	0.00235	0.00898616
ENSG00000225329.3	LHFPL3-AS2	chr7:104328655-104927176	2.17467	11.8942	-2.45139	5e-05	0.000280646
ENSG00000261094.2	RP11-355O1.11	chr9:122937622-122940333	1.83966	0.775543	1.24616	5e-05	0.000280646
ENSG00000273419.1	RP4-751H13.7	chr7:149838366-149867479	1.66597	0.646559	1.36551	5e-05	0.000280646
XLOC_1089757	-	chr2:200010673-200011962	0.814048	0	inf	5e-05	0.000280646
ENSG00000278950.1	RP11-67H24.3	chr16:32781882-32784138	0.688553	0.0247128	4.80024	0.00565	0.0191615
XLOC_1886651	-	chr6:106717451-106787541	0.118671	2.67228	-4.49303	5e-05	0.000280646
XLOC_2197383	-	chr9:117642703-117657027	0.45372	2.39731	-2.40154	5e-05	0.000280646
ENSG00000279792.1	RP11-893F2.18	chr17:50346091-50365232	2.42871	0.962609	1.33517	0.0014	0.00572064
ENSG00000260578.1	CTD-2541J13.1	chr18:67481790-67484966	1.0789	0.029359	5.19962	0.0001	0.000534106
ENSG00000279742.1	RP11-700A24.1	chr11:85844647-85854943	0.840279	0.414217	1.02048	5e-05	0.000280646
ENSG00000247982.6	LINC00926	chr15:57300364-57307769	0.591509	0.112165	2.39878	0.0011	0.00461896
ENSG00000273485.1	RP11-225H22.7	chr10:103446785-103452402	1.37466	0.544737	1.33545	0.0362	0.0915684
ENSG00000268568.1	AC007228.9	chr19:56672267-56684653	1.29606	0.622202	1.05868	5e-05	0.000280646
ENSG00000279138.1	KB-1742H10.3	chr8:104478538-104480783	0.510848	0.171437	1.57521	0.00065	0.00290646
ENSG00000274627.1	RP11-104N10.2	chr16:89490916-89557768	1.38753	0.706952	0.972837	0.00145	0.00590063
ENSG00000279469.1	RP11-215P8.2	chr5:134394359-134395008	4.96314	0.892225	2.47577	5e-05	0.000280646
XLOC_185877	-	chr1:243095842-243101773	2.00144	0.961948	1.05701	0.03265	0.0841606
ENSG00000231764.8	DLX6-AS1	chr7:96955140-97014065	0.758835	1.4342	-0.918391	0.04025	0.0997765
ENSG00000261641.2	LA16c-390E6.5	chr16:1444933-1475580	2.15657	3.52314	-0.708125	0.01345	0.0401014
ENSG00000266962.2	RP11-400F19.6	chr17:42536171-42566277	1.96774	5.4108	-1.45931	0.0001	0.000534106
XLOC_1698715	-	chr5:1158695-1161789	0.637915	0.173177	1.88112	0.00205	0.00798564
ENSG00000280325.1	AC074183.3	chr7:84939334-84940256	1.1845	2.43003	-1.03669	0.00025	0.00123397
ENSG00000263424.1	CTD-2541J13.2	chr18:67506581-67899619	4.60821	1.09027	2.07952	5e-05	0.000280646
ENSG00000224093.5	RP5-1033H22.2	chr1:93561785-93847150	12.211	2.79684	2.12631	0.0046	0.016042
ENSG00000280003.1	RP11-330H6.6	chr3:52217015-52219012	0.655379	0.0764414	3.0999	0.00105	0.00443468
ENSG00000263859.1	RP11-498C9.16	chr17:81878424-81881106	13.1378	1.99366	2.72023	5e-05	0.000280646
ENSG00000236088.9	COX10-AS1	chr17:13756477-14069495	2.88603	4.52311	-0.648229	0.0002	0.00100864
ENSG00000278309.1	RP11-102K13.5	chr13:113399609-113405572	0.906541	0.084756	3.41899	5e-05	0.000280646
XLOC_2155075	-	chr8:135752728-135772668	0.662647	1.80061	-1.44218	5e-05	0.000280646
ENSG00000266918.1	RP11-798G7.8	chr17:45531576-45533838	3.79426	2.21074	0.779291	5e-05	0.000280646
ENSG00000240758.2	RP11-155G14.6	chr7:128455839-128506602	9.12927	37.6942	-2.04577	5e-05	0.000280646
ENSG00000259611.1	LINC01582	chr15:98046666-98293177	1.16765	0	inf	5e-05	0.000280646
ENSG00000279641.1	CTD-2545G14.6	chr17:7240013-7263983	6.45092	0.906578	2.831	0.00875	0.0278034
ENSG00000259158.2	ADAM20P1	chr14:70417133-70547464	2.45489	0.328689	2.90086	5e-05	0.000280646
ENSG00000265399.1	RP13-270P17.2	chr18:3066806-3247277	0.301873	0.6477	-1.10139	0.02415	0.0654327
ENSG00000261437.1	RP11-22C11.2	chr8:94637284-94640731	0.373709	1.23173	-1.72069	0.0007	0.00310205
ENSG00000258376.2	RP4-647C14.2	chr14:73237496-73274640	0.5909	0.149891	1.979	0.00445	0.0155979
ENSG00000229178.1	AC069513.4	chr3:195655564-195657927	4.48317	1.04583	2.09987	5e-05	0.000280646
ENSG00000279253.1	RP4-614O4.13	chr20:35216461-35284985	3.70617	1.29901	1.51252	0.01655	0.047703
ENSG00000253671.1	RP11-806O11.1	chr8:17801344-17861069	2.97333	10.733	-1.8519	5e-05	0.000280646
XLOC_2343356	-	chrX:131537948-131545295	0.211497	0.572121	-1.43569	5e-05	0.000280646
ENSG00000250337.5	LINC01021	chr5:27471855-27496907	7.12384	35.0609	-2.29913	5e-05	0.000280646
ENSG00000277151.1	RP11-380B4.3	chr13:32782873-32788178	0.793676	0.231645	1.77664	5e-05	0.000280646
ENSG00000237596.6	RP13-143G15.4	chr6:135851695-136225751	0.43589	0.972191	-1.15727	0.0242	0.0655435
ENSG00000272769.1	RP11-725P16.2	chr2:132345615-132347297	0.933446	0.621944	0.585783	0.01705	0.0489158
XLOC_1928442	-	chr7:27361842-27417018	1.71543	7.96219	-2.21459	5e-05	0.000280646
ENSG00000273448.1	RP11-166O4.6	chr7:67333046-67334383	3.86531	2.22443	0.797147	5e-05	0.000280646
ENSG00000254837.2	AP001372.2	chr11:74491711-74669117	3.76903	6.04457	-0.681446	0.0079	0.0254907
ENSG00000234290.2	AC116366.6	chr5:132410635-132476044	2.68234	0.22092	3.60189	5e-05	0.000280646
ENSG00000198468.7	FLVCR1-AS1	chr1:212852107-212858088	3.62202	11.2259	-1.63196	5e-05	0.000280646
ENSG00000257550.1	RP11-793H13.3	chr12:53506687-53626410	3.21959	1.53162	1.07182	0.0005	0.00230115
ENSG00000261505.1	LA16c-358B7.3	chr16:1305546-1327018	1.3401	0.524205	1.35414	0.0061	0.0204559
ENSG00000250508.1	RP11-757G1.6	chr11:68870663-68874542	1.41029	0.10279	3.77823	5e-05	0.000280646
ENSG00000259380.5	RP11-346D14.1	chr15:38139594-38226887	6.8472	4.49553	0.607022	5e-05	0.000280646
ENSG00000253200.1	RP11-582J16.5	chr8:22604631-22669148	4.62944	2.67959	0.788827	0.0087	0.027664
XLOC_1370458	-	chr3:115791014-117139389	3.08063	1.06572	1.5314	5e-05	0.000280646
ENSG00000260034.1	LCMT1-AS2	chr16:25111728-25178231	0.355035	0.908835	-1.35606	0.0005	0.00230115
ENSG00000215859.8	RP6-74O6.2	chr1:147993861-148014956	2.87927	0.382418	2.91248	5e-05	0.000280646
ENSG00000278959.1	RP11-455I9.1	chr7:93954043-93956519	0.617893	0.0273608	4.49717	0.044	0.107112
ENSG00000279833.1	RP4-742C19.13	chr22:39120166-39152674	0.17663	0.58739	-1.73359	5e-05	0.000280646
ENSG00000273271.1	AP000254.8	chr21:31659621-31668931	12.6922	1.17179	3.43716	0.04465	0.10836
ENSG00000273156.1	RP11-127B20.2	chr4:82344875-82345540	2.02861	0.346429	2.54986	0.00345	0.0125246
ENSG00000272994.1	RP11-332H14.2	chr2:105332635-105349211	7.41471	2.66825	1.4745	5e-05	0.000280646
XLOC_1799270	-	chr6:53929981-54266280	0.580575	0.133237	2.12349	0.00435	0.0153005
ENSG00000268713.1	CTC-444N24.8	chr19:57261353-57262738	3.47333	1.64452	1.07865	5e-05	0.000280646
ENSG00000270012.1	LL0XNC01-7P3.1	chrX:49269842-49301461	1.49127	0.935502	0.672727	0.0141	0.0417388
ENSG00000234614.1	AL450992.2	chr1:151841876-151853697	1.79074	0.898559	0.99487	0.03305	0.0850092
ENSG00000278811.4	LINC00624	chr1:147172770-147518040	1.68347	0.566189	1.57208	0.01855	0.0525097
ENSG00000277801.1	RP11-681H18.2	chr14:89124870-89954777	4.31775	12.7199	-1.55873	5e-05	0.000280646
ENSG00000272217.1	XXbac-BPG157A10.21	chr6:33246074-33246856	1.06328	0.474881	1.16288	0.0479	0.114686
ENSG00000273059.1	XXyac-YX155B6.7	chr1:147993861-148014956	3.1746	0.599098	2.40571	0.0068	0.0224529
ENSG00000237356.5	AL163953.3	chr14:53169053-53850882	0.229952	0.746555	-1.69891	0.03955	0.0983798
ENSG00000279923.1	CTD-2008E3.1	chr5:31558572-31559875	1.62314	0.507835	1.67636	5e-05	0.000280646
ENSG00000268678.1	CTC-444N24.13	chr19:57350847-57359898	1.42323	0.118893	3.58143	0.0466	0.112163
ENSG00000236901.4	MIR600HG	chr9:123109493-123268576	1.6015	0.794322	1.01163	0.0009	0.0038712
ENSG00000231856.2	RP11-327P2.5	chr13:51767992-51845175	0.905461	1.39736	-0.62598	0.01475	0.0433542
ENSG00000226465.1	RP13-401N8.1	chr20:25751217-25752761	2.06883	4.59114	-1.15004	0.03405	0.087119
ENSG00000279608.1	RP11-182N22.9	chr9:35038624-35045991	2.36715	0.14016	4.078	5e-05	0.000280646
ENSG00000279352.1	RP11-411B10.7	chr18:14010053-14010917	15.5198	4.44828	1.80279	5e-05	0.000280646
ENSG00000232746.1	RP11-767C1.1	chr3:12877521-12885211	0.816655	0	inf	5e-05	0.000280646
ENSG00000259661.1	AC068831.15	chr15:90902217-90922584	14.7546	7.46756	0.982455	0.00065	0.00290646
XLOC_2097028	-	chr8:118189454-118904314	0.379075	2.31854	-2.61266	0.0003	0.00145452
ENSG00000240350.2	AC017002.1	chr2:111195962-111637967	5.48588	1.31935	2.0559	0.0011	0.00461896
ENSG00000236833.1	AC024560.2	chr3:197660564-197668519	4.44665	1.05052	2.08162	5e-05	0.000280646
ENSG00000233705.6	SLC26A4-AS1	chr7:107653967-107717809	0.496465	0.00699701	6.14881	0.00025	0.00123397
ENSG00000232828.1	AF196970.3	chrX:48695553-48737163	0.784933	1.66173	-1.08205	0.01045	0.0323464
ENSG00000277192.1	RP11-89G4.1	chr5:132481608-132490798	3.69179	12.2354	-1.72867	0.0436	0.106419
ENSG00000253955.1	CTB-33O18.3	chr5:173579642-173585068	0.555909	0.0322033	4.10957	0.0029	0.0107785
XLOC_1015325	-	chr2:11406167-11421305	0.242692	1.03721	-2.09551	0.0034	0.0123664
XLOC_2301351	-	chrX:1336615-1382689	2.4832	1.05546	1.23433	0.03515	0.0893706
ENSG00000258512.1	LINC00239	chr14:101628983-101732826	1.92768	4.83879	-1.32778	0.0112	0.0343151
ENSG00000226645.1	AP006216.10	chr11:116773388-116775504	2.12074	0.678382	1.6444	0.04275	0.10468
ENSG00000279762.3	RP11-227G15.12	chr17:32423970-32483318	2.45019	0.823616	1.57285	0.022	0.0605841
ENSG00000276702.1	RP11-3D4.4	chr15:33310961-33866102	1.93863	0.306059	2.66316	0.0218	0.0601329
ENSG00000269889.1	RP11-816J6.3	chr3:169766920-169772043	1.24369	0.449279	1.46894	0.01185	0.0359801
ENSG00000226286.1	RP1-163G9.2	chr1:3069167-3438621	2.08966	0.413883	2.33598	0.03175	0.082231
XLOC_1934585	-	chr7:39733408-39793092	1.63643	2.9908	-0.869982	5e-05	0.000280646
ENSG00000280254.1	RP11-81A22.4	chr17:4787056-4790390	0.315511	0.539706	-0.774485	0.0146	0.0429846
ENSG00000250266.1	RP11-789C1.1	chr4:170226606-170299987	0.34542	4.67636	-3.75897	0.03545	0.0900063
XLOC_1421258	-	chr3:33783900-33792511	1.64931	0.650431	1.34239	0.00375	0.0134671
XLOC_1418989	-	chr3:27996014-28030920	0.984374	1.66257	-0.756139	0.04695	0.112832
ENSG00000278546.1	RP1-41C23.4	chr17:31560131-31560573	3.80249	0.405515	3.22912	0.00605	0.0203072
ENSG00000274554.1	RP11-240G22.5	chr12:116910955-117031148	1.01591	0.246988	2.04026	0.0001	0.000534106
ENSG00000212978.6	AC016747.3	chr2:61065870-61164829	3.81369	6.93308	-0.862309	0.00105	0.00443468
ENSG00000229729.6	RP11-159G9.5	chr3:88051943-88168729	42.4114	16.8214	1.33416	0.0092	0.0290463
XLOC_1510908	-	chr4:55014574-55018269	0.662049	0	inf	5e-05	0.000280646
XLOC_660069	-	chr14:66212809-67181803	1.49763	0.709474	1.07786	0.0024	0.00914919
ENSG00000227198.1	C6orf47-AS1	chr6:31658297-31660772	4.56083	7.19158	-0.657013	0.0219	0.0603548
ENSG00000267580.1	CTD-2540B15.11	chr19:33299933-33302564	11.8169	3.51102	1.75089	5e-05	0.000280646
XLOC_2250256	-	chr9:137138389-137172409	1.78178	0.238333	2.90227	0.01975	0.0553484
XLOC_1328042	-	chr3:2098812-3126613	1.05318	0.22864	2.20361	5e-05	0.000280646
XLOC_325545	-	chr11:58640425-58731974	0.949457	0	inf	5e-05	0.000280646
ENSG00000259583.2	RP11-66B24.4	chr15:100849560-101086066	5.67106	3.66904	0.628218	0.0325	0.083834
XLOC_690097	-	chr15:43870760-44195252	1.3624	0.391684	1.79839	0.00675	0.0223123
XLOC_425605	-	chr12:12832403-12855270	1.91233	1.22228	0.645754	0.00145	0.00590063
ENSG00000273240.1	RP11-455J20.3	chr2:189674289-189765556	2.1612	0.406554	2.41031	0.02525	0.0679024
XLOC_654110	-	chr14:53169053-53850882	0.245462	1.3491	-2.45843	0.02135	0.0590786
XLOC_2021646	-	chr7:96481625-96709891	1.68586	0.984539	0.775965	0.0192	0.0540299
ENSG00000267026.5	RP11-92C4.3	chr9:98807698-98872415	2.06642	6.48616	-1.65023	5e-05	0.000280646
ENSG00000261670.1	RP11-1C8.5	chr8:103464388-103468985	0.98665	0.0396644	4.63662	5e-05	0.000280646
ENSG00000270084.1	GAS5-AS1	chr1:173863247-173903549	27.2483	4.59415	2.56829	0.04115	0.1016
XLOC_703112	-	chr15:71818395-72197785	0.142923	0.997414	-2.80296	0.02435	0.0658854
ENSG00000203446.2	AC004988.1	chr7:40134976-40860763	3.20437	1.89553	0.757435	5e-05	0.000280646
ENSG00000251417.2	RP11-1348G14.4	chr16:28802742-28817828	0.743187	0.349045	1.09031	0.0003	0.00145452
ENSG00000249550.6	LINC01234	chr12:113679458-113773683	0.231419	0.51027	-1.14075	0.02925	0.0767979
ENSG00000279659.1	RP11-177G23.1	chr6:79573876-79575530	0.302639	0.696712	-1.20296	0.0009	0.0038712
ENSG00000227617.8	CERS6-AS1	chr2:168455861-168913371	6.41663	14.3718	-1.16335	5e-05	0.000280646
ENSG00000234129.7	RP11-120D5.1	chrX:10847876-11111141	0.819281	2.03441	-1.31218	0.01025	0.0318175
ENSG00000272699.1	RP11-145M9.5	chr3:179399201-179451590	3.43839	0.211383	4.0238	0.0428	0.104769
ENSG00000273329.1	RP11-448A19.1	chr7:129603895-129611630	1.1532	0.561334	1.03872	5e-05	0.000280646
ENSG00000272977.1	CTA-390C10.10	chr22:25476217-25479971	1.3652	0.541094	1.33516	5e-05	0.000280646
ENSG00000270504.1	RP11-420L9.5	chr6:3722613-3753871	2.41728	1.60764	0.588436	0.02465	0.0665522
XLOC_2137411	-	chr8:94637284-94640731	0.403338	0.970247	-1.26636	0.02805	0.0741915
XLOC_565039	-	chr13:110965622-110993321	2.69918	0.303581	3.15237	5e-05	0.000280646
XLOC_1364753	-	chr3:100749155-100993515	0.871334	0.0190522	5.51519	0.01325	0.0395761
ENSG00000260260.1	SNHG19	chr16:2154796-2155358	40.0208	25.4881	0.65093	5e-05	0.000280646
ENSG00000279785.1	GS1-124K5.13	chr7:66474555-66475749	0.886267	0.539845	0.715196	0.02385	0.0647742
ENSG00000274370.1	AC144831.3	chr17:83098376-83098987	1.25341	0.247443	2.34069	0.0199	0.0557067
ENSG00000273442.1	AC006946.17	chr22:17080700-17081456	1.20717	0.450093	1.42334	0.01115	0.0341793
ENSG00000261351.2	CTD-3185P2.1	chr15:66386816-66497813	6.83833	0.800032	3.09551	0.00025	0.00123397
ENSG00000260563.3	RP13-516M14.1	chr17:82293715-82294910	0.460631	0.877004	-0.928971	0.0089	0.028217
XLOC_359997	-	chr11:2932043-2934515	0.654351	0.0675751	3.2755	0.00395	0.0140936
ENSG00000229980.4	TOB1-AS1	chr17:50862222-50910232	0.723352	3.07471	-2.08768	0.04985	0.118434
ENSG00000271344.1	RP11-274B21.9	chr7:128690450-128691717	1.10162	0.569038	0.953029	0.0019	0.00747379
XLOC_1629164	-	chr5:6795383-6826728	1.32621	0.389211	1.76869	0.00135	0.00553895
ENSG00000272068.1	RP11-284F21.9	chr1:156637782-156641004	3.10147	1.83658	0.755935	5e-05	0.000280646
ENSG00000274561.1	RP11-147L13.12	chr17:68131461-68131907	8.18767	4.79158	0.772952	0.0006	0.00270843
ENSG00000250764.1	CTD-2152M20.2	chr5:31639409-32121941	1.0856	0.196029	2.46935	0.02775	0.0735168
ENSG00000279145.1	RP11-547D13.1	chr15:55171971-55178175	6.13885	0.435753	3.81639	5e-05	0.000280646
ENSG00000271646.1	RP11-326I11.3	chr4:184474801-184477304	0.508957	0.32816	0.633145	0.018	0.0511794
ENSG00000279759.1	CTC-425O23.5	chr19:40319535-40390187	1.59459	0.432383	1.8828	0.0002	0.00100864
ENSG00000176593.7	CTD-2368P22.1	chr19:57977052-58011232	1.45954	0.680232	1.10141	0.0075	0.0243916
ENSG00000217702.2	RP11-287D1.4	chr2:74130582-74135395	1.73048	0.298484	2.53545	0.03395	0.0868898
ENSG00000258811.1	CTD-3051D23.1	chr14:104842662-104845916	0.500511	0.0493466	3.34238	0.0007	0.00310205
XLOC_1241545	-	chr20:63538748-63547504	0.227974	0.507242	-1.15381	0.00015	0.000775889
ENSG00000273009.1	RP11-352G9.1	chr3:195912048-195913986	2.72159	0.246507	3.46474	0.0022	0.00848765
ENSG00000272129.1	RP11-250B2.6	chr6:80355423-80356859	0.339785	0.691725	-1.02558	0.0061	0.0204559
ENSG00000267251.2	AC139100.3	chr18:80147923-80247546	1.3126	0.0600526	4.45006	0.0028	0.0104564
ENSG00000228794.8	LINC01128	chr1:825137-859446	10.9704	5.53229	0.987673	5e-05	0.000280646
XLOC_2136279	-	chr8:92403544-92413645	0.442148	0	inf	0.0162	0.0468554
ENSG00000233220.3	LINC00167	chr11:130002937-130004356	0.743851	1.15933	-0.640207	0.00955	0.029984
ENSG00000272631.1	RP11-359E3.4	chr10:86749753-86756298	0.807511	0.484214	0.737838	5e-05	0.000280646
ENSG00000275426.1	CH17-262A2.1	chr4:124479-163989	1.20185	0.460297	1.38463	0.04675	0.112456
ENSG00000269892.1	RP4-761J14.10	chr12:6742984-6743641	1.69487	0.383227	2.1449	0.0014	0.00572064
ENSG00000250682.5	LINC00491	chr5:102581367-102671804	0.888434	2.73272	-1.621	0.02245	0.0615895
XLOC_2337039	-	chrX:116400760-116405425	1.16669	0.0347951	5.06739	0.044	0.107112
ENSG00000272853.1	RP11-398C13.6	chr10:14877687-14878686	0.993338	0.498406	0.994964	0.00645	0.0214506
ENSG00000232613.6	AC007386.4	chr2:65030726-65056178	2.00753	0.274416	2.87098	0.0024	0.00914919
ENSG00000232536.1	RP11-74C1.4	chr1:151540304-151583583	5.2023	1.03344	2.33169	0.04165	0.102551
ENSG00000274652.1	RP11-457D13.4	chr13:51180177-51180967	2.46308	0	inf	5e-05	0.000280646
XLOC_2092085	-	chr8:102700484-102712970	0.443372	1.04496	-1.23686	0.004	0.0142442
ENSG00000268030.1	AC005253.2	chr19:18557761-18569387	3.71325	1.71702	1.11278	0.0003	0.00145452
XLOC_1782517	-	chr6:16153174-16158022	7.73763	0.251949	4.94069	5e-05	0.000280646
ENSG00000269486.2	CTC-360G5.9	chr19:38915265-38975910	1.74818	0.658597	1.40839	0.00795	0.0256199
ENSG00000275964.1	RP11-61K9.3	chr13:19863857-19865048	1.11629	2.10749	-0.916812	5e-05	0.000280646
ENSG00000254721.1	RP11-805J14.5	chr11:70203162-70207390	12.9676	27.7413	-1.09713	5e-05	0.000280646
ENSG00000224376.1	AC017104.6	chr2:231388975-231394991	0.792838	0.113242	2.80761	0.00095	0.00406025
ENSG00000260063.1	RP5-968P14.2	chr1:26692131-26694131	0.253821	0.650288	-1.35727	0.0006	0.00270843
ENSG00000280347.1	AC000123.2	chr7:127346789-127431924	4.66089	1.18645	1.97395	5e-05	0.000280646
XLOC_858119	-	chr17:70703920-70724111	2.01146	0	inf	5e-05	0.000280646
ENSG00000260604.2	RP1-140K8.5	chr6:3904919-3912011	0.484576	0.813343	-0.74714	0.01755	0.0501162
ENSG00000261613.2	RP11-20I23.13	chr16:2537963-2603188	2.53434	0.745225	1.76586	0.0014	0.00572064
ENSG00000227218.7	RP11-203J24.8	chr9:127934502-127980513	3.61694	0.423111	3.09566	0.0001	0.000534106
ENSG00000232732.9	AC073043.1	chr2:199867395-199911159	2.71691	0.166018	4.03256	5e-05	0.000280646
XLOC_1557801	-	chr4:186191519-186258471	1.05094	0.350725	1.58326	0.0427	0.104583
ENSG00000272140.2	RP11-574K11.29	chr10:73644880-73730487	5.89788	2.90092	1.02369	5e-05	0.000280646
XLOC_1901076	-	chr6:141481641-141486428	0	0.748751	#NAME?	5e-05	0.000280646
ENSG00000237499.6	RP11-356I2.4	chr6:137823672-137883312	0.209307	0.646581	-1.62721	0.01685	0.0484192
XLOC_806474	-	chr16:32636577-32644815	0.742674	0	inf	5e-05	0.000280646
ENSG00000279817.1	RP11-386I8.4	chr12:133077761-133078392	0.897487	0.22651	1.98632	0.0245	0.0662249
ENSG00000272894.5	RP5-1159O4.1	chr7:7549067-7608929	0.2695	1.1025	-2.03242	0.0408	0.100888
ENSG00000277496.1	RP11-93B14.9	chr20:62640718-62685785	6.68538	1.73825	1.94338	0.0011	0.00461896
ENSG00000182376.2	RP5-1142A6.8	chr16:88706462-88785211	1.21751	0.0530188	4.52129	0.0396	0.0984724
XLOC_2221893	-	chr9:70033920-70258866	1.08305	0.676254	0.679469	0.0048	0.0166519
ENSG00000245573.7	BDNF-AS	chr11:27506837-27877648	2.88367	1.06722	1.43405	0.0001	0.000534106
ENSG00000225783.6	MIAT	chr22:26646427-26782098	0.604155	0.224022	1.43128	0.00015	0.000775889
XLOC_1252298	-	chr20:30570539-30580054	1.54626	0.70953	1.12385	0.0062	0.0207385
ENSG00000272301.1	RP11-111M22.4	chr11:76381312-76414619	0.44631	1.5357	-1.78278	0.04865	0.116089
ENSG00000280157.1	RP11-520H14.7	chr1:228121522-228123771	0.6938	0.102382	2.76056	0.0004	0.00188277

## Sheet: lncRNA_ACBP_vs_Cotrol.genes
gene_id	gene_name	locus	ACBP_FPKM	Control_FPKM	log2(foldchange)	pvalue	qvalue
ENSG00000272688.1	RP13-270P17.3	chr18:3066806-3247277	2.95687	5.6939	-0.945344	0.0033	0.0120505
ENSG00000280158.1	RP11-63A1.4	chr17:46923116-47100323	16.8476	11.0029	0.614656	0.0175	0.0500104
ENSG00000223473.2	GS1-124K5.3	chr7:66491048-66493566	5.5097	8.60466	-0.643144	5e-05	0.000280646
ENSG00000228889.6	UBAC2-AS1	chr13:99181452-99200729	1.58925	2.73697	-0.784237	0.00275	0.0102978
ENSG00000271553.1	RP11-274B21.10	chr7:128667042-128668156	1.03133	0.575124	0.842557	0.00685	0.0225924
ENSG00000267858.5	MZF1-AS1	chr19:58559128-58574797	1.77177	3.57949	-1.01457	0.0163	0.0470891
XLOC_1901840	-	chr6:143414314-143416223	0.668345	0.331493	1.01161	0.0163	0.0470891
XLOC_1435579	-	chr3:65353524-66038834	1.65378	0.849003	0.961927	0.04565	0.110323
ENSG00000267576.1	CTC-510F12.6	chr19:11296138-11354944	8.87139	5.43873	0.705891	0.0484	0.115615
XLOC_1931072	-	chr7:33638902-33642945	1.07606	0.573889	0.906912	0.0325	0.083834
ENSG00000204261.8	PSMB8-AS1	chr6:32840716-32859585	2.01947	5.02921	-1.31635	0.0358	0.0907329
ENSG00000196167.9	COLCA1	chr11:111290786-111308735	0.432888	0.796066	-0.878895	0.0006	0.00270843
ENSG00000277639.1	RP11-295M3.4	chr16:53035689-53052939	31.637	55.5855	-0.813097	5e-05	0.000280646
ENSG00000272800.1	RP11-438L19.1	chr2:183214318-183215400	0.52261	0.851553	-0.704362	0.04	0.0992775
ENSG00000257607.1	RP11-449P15.1	chr7:996985-1138260	0.989574	1.8506	-0.903112	0.0172	0.0492729
ENSG00000228022.5	HCG20	chr6:30766824-30792250	0.171543	0.465165	-1.43917	0.01815	0.0515557
XLOC_1125629	-	chr2:43000976-43022340	0.485335	2.74096	-2.49763	5e-05	0.000280646
ENSG00000261051.1	RP11-274H2.5	chr3:146059584-146061679	6.56283	2.653	1.3067	5e-05	0.000280646
XLOC_871363	-	chr17:17443609-17445928	0.876939	1.7188	-0.970851	0.02045	0.0569983
ENSG00000272323.1	CTD-2517O10.6	chr5:34837548-34899456	0.821774	2.47807	-1.5924	5e-05	0.000280646
XLOC_1169649	-	chr2:155809048-155913144	0.701986	1.13238	-0.68985	0.003	0.0111039
ENSG00000170161.6	RP11-262H14.4	chr9:62856998-62902676	1.62629	2.54831	-0.647954	0.00735	0.0239781
ENSG00000278872.1	RP13-895J2.4	chr12:132196371-132329349	0.192359	0.572688	-1.57394	0.0039	0.0139373
ENSG00000235257.8	ITGA9-AS1	chr3:37452114-37861780	1.42086	2.24956	-0.662874	0.0161	0.046616
XLOC_1191735	-	chr2:207173633-207237875	0.265543	0.540002	-1.02402	0.0337	0.0863707
ENSG00000260704.1	LINC00543	chr13:27952525-27955370	0.779018	1.56765	-1.00888	5e-05	0.000280646
ENSG00000215458.8	AATBC	chr21:43805757-43812567	0.573746	0.277892	1.04589	0.03475	0.0885452
ENSG00000280383.1	CTA-941F9.10	chr22:45657018-45845307	0.491225	0.254952	0.946159	0.0066	0.0218861
ENSG00000270096.1	RP11-362K14.6	chr3:169793427-169812986	1.03223	0.58156	0.827768	0.0149	0.043719
ENSG00000277767.1	RP11-365P13.5	chr13:110916003-110917827	0.418462	0.734861	-0.812373	0.0052	0.017859
XLOC_1262504	-	chr20:53864281-53866144	0.258643	0.586603	-1.18142	0.0194	0.0545019
ENSG00000276131.1	RP11-481J2.3	chr16:58295079-58406144	3.31908	5.77584	-0.799245	0.0161	0.046616
XLOC_574842	-	chr13:38050816-38147936	1.07158	1.74673	-0.704913	5e-05	0.000280646
ENSG00000281189.1	GHET1	chr7:148987526-148989432	0.387454	0.703763	-0.861063	0.00305	0.0112612
ENSG00000247679.2	RP11-1277A3.1	chr5:177611252-177619754	1.585	1.03697	0.612109	0.0011	0.00461896
XLOC_1835111	-	chr6:150599862-150843665	0.545395	0.357658	0.608721	0.0251	0.0675679
XLOC_552610	-	chr13:73413472-73648253	0.159897	0.520028	-1.70144	5e-05	0.000280646
ENSG00000260257.2	RP5-1085F17.3	chr20:32856620-32858751	2.47888	1.23198	1.00871	5e-05	0.000280646
XLOC_574931	-	chr13:38174402-38284332	6.19483	2.91952	1.08533	5e-05	0.000280646
XLOC_2135094	-	chr8:89601628-89757727	0.252768	0.601874	-1.25165	5e-05	0.000280646
ENSG00000268001.1	CARD8-AS1	chr19:48170691-48287608	0.662968	1.37983	-1.05748	0.0408	0.100888
XLOC_2298337	-	chrX:149929526-150224580	2.18191	1.37968	0.661254	5e-05	0.000280646
XLOC_1047255	-	chr2:88016807-88021418	0.942142	1.62984	-0.790711	0.01075	0.0331298
XLOC_2101356	-	chr8:127794532-128101253	1.58634	0.752686	1.07558	5e-05	0.000280646
XLOC_1234337	-	chr20:47972436-47977283	0.419534	0.796056	-0.924083	0.01075	0.0331298
XLOC_356158	-	chr11:129317533-129337778	0.497793	1.74348	-1.80836	0.00655	0.0217423
ENSG00000271430.1	RP3-368A4.5	chrX:73944168-74293574	6.06895	3.6541	0.731932	0.0055	0.018731
ENSG00000183242.11	WT1-AS	chr11:32387774-32458769	0.924635	0.289374	1.67595	0.01505	0.0440801
ENSG00000226328.6	NUP50-AS1	chr22:45133019-45163781	1.23747	2.23248	-0.851257	0.0017	0.0067934
ENSG00000213121.2	RP11-306O13.1	chr6:153231319-153347488	3.33152	2.1788	0.612648	0.00035	0.00167019
ENSG00000261553.5	RP11-29G8.3	chr13:75549479-75859870	20.892	8.46885	1.30271	0.0034	0.0123664
ENSG00000268912.1	CTD-2619J13.17	chr19:58428631-58431148	0.869578	0.461738	0.91324	0.0002	0.00100864
ENSG00000279859.2	RP11-539L10.4	chr4:6691994-6692970	0.296944	0.953342	-1.6828	0.0042	0.0148522
ENSG00000237686.6	RP5-1120P11.1	chr6:43995722-44077952	0.915294	5.49334	-2.58538	0.01415	0.0418708
ENSG00000246350.1	RP5-1186N24.3	chr6:28571629-28616212	0.518681	1.14084	-1.13718	0.0004	0.00188277
ENSG00000276136.1	RP11-50I19.2	chr12:32000374-32001222	1.97223	0.71475	1.46432	0.0001	0.000534106
XLOC_257265	-	chr10:20779972-21175048	1.67619	0.912385	0.877469	0.04885	0.116486
ENSG00000260125.1	AGBL1-AS1	chr15:86141995-87029052	1.56963	0.842087	0.898383	0.03255	0.0839489
ENSG00000260101.1	RP11-568N6.1	chr2:64522186-64524093	0.358523	0.759136	-1.08229	0.0004	0.00188277
ENSG00000236017.7	ASMTL-AS1	chrX:1401768-1453762	2.51346	0.909849	1.46597	0.0005	0.00230115
ENSG00000279873.2	LINC01126	chr2:43227209-43228855	0.582419	1.44827	-1.3142	5e-05	0.000280646
ENSG00000224505.2	AC002117.1	chr17:45148501-45171584	16.3965	8.6797	0.91767	0.00625	0.0208851
ENSG00000257698.1	RP11-620J15.3	chr12:57931527-57936175	2.7962	6.66844	-1.25388	5e-05	0.000280646
XLOC_198319	-	chr10:4650184-4679607	0.504774	3.51439	-2.79957	5e-05	0.000280646
ENSG00000256232.1	RP11-771K4.1	chr12:31363480-31370157	2.30115	4.50305	-0.968546	5e-05	0.000280646
ENSG00000240990.9	HOXA11-AS	chr7:27181509-27193448	0.946387	2.36516	-1.32143	0.002	0.0078199
ENSG00000272489.1	RP11-182L21.5	chr10:79660890-79827602	5.79592	3.11667	0.895031	0.00605	0.0203072
ENSG00000260966.1	RP11-690D19.3	chr11:103050686-103055799	1.76234	1.12054	0.6533	5e-05	0.000280646
ENSG00000266402.3	SNHG25	chr17:64145969-64146476	6.54751	3.74234	0.807004	0.0442	0.107512
ENSG00000244649.4	CTD-2377D24.6	chr17:48635922-48707346	0.220809	0.671476	-1.60454	0.00885	0.028079
ENSG00000182021.9	RP11-381O7.3	chr9:63111254-63127100	0.394423	1.11632	-1.50094	0.00945	0.0297227
XLOC_2222946	-	chr9:72521800-72836351	0.15645	1.19084	-2.9282	0.04535	0.109738
ENSG00000267374.1	RP11-244M2.1	chr18:39206923-39800318	0.0427189	1.06461	-4.6393	0.027	0.0718239
ENSG00000224635.1	RP4-564F22.5	chr20:38406010-38416797	0.94459	0.438308	1.10774	0.0001	0.000534106
ENSG00000235823.1	OLMALINC	chr10:100373591-100397595	0.703856	1.74218	-1.30754	5e-05	0.000280646
ENSG00000237753.1	AC079922.3	chr2:112641831-112645690	0.423237	0.861678	-1.02568	0.0005	0.00230115
ENSG00000271824.1	AC009014.3	chr5:136191467-136193134	0.50898	0.200706	1.34252	0.0087	0.027664
ENSG00000275857.1	AC009133.21	chr16:29790718-29805385	2.93033	5.98943	-1.03135	0.045	0.109062
ENSG00000277192.1	RP11-89G4.1	chr5:132481608-132490798	2.97143	12.2354	-2.04184	0.04375	0.106715
XLOC_1160758	-	chr2:131366376-131368719	0.595783	2.13923	-1.84423	5e-05	0.000280646
ENSG00000223573.6	TINCR	chr19:5558166-5568034	0.610096	0.222729	1.45374	0.0036	0.012988
ENSG00000227502.2	LINC01268	chr6:113868012-113873417	0.271283	0.542729	-1.00044	0.0019	0.00747379
XLOC_136469	-	chr1:94616716-94634089	0.175079	1.1432	-2.70699	0.02855	0.0753021
ENSG00000281026.1	N4BP2L2-IT2	chr13:32400722-32538885	7.44486	4.58677	0.698767	0.01895	0.0534474
ENSG00000259409.1	RP11-521C20.3	chr15:40087889-40108892	1.25427	4.28324	-1.77185	0.0151	0.044199
XLOC_1096865	-	chr2:215360439-215436172	1.32589	0.760995	0.800998	0.0376	0.0944685
ENSG00000272645.2	RP11-504P24.8	chr1:223951387-223953439	0.609664	1.10054	-0.85212	0.00035	0.00167019
XLOC_606742	-	chr14:32006836-32027273	0.51043	1.29369	-1.34171	0.02555	0.0685726
ENSG00000278903.3	CH507-145C22.1	chr21:6318433-6360415	0.286097	0.6217	-1.11971	0.02185	0.0602493
ENSG00000260261.1	RP11-480A16.1	chr3:195946778-195954530	5.99216	3.86707	0.631836	5e-05	0.000280646
ENSG00000251136.8	RP11-37B2.1	chr8:89601628-89757727	7.1356	11.2978	-0.662937	0.0313	0.0812681
XLOC_1213842	-	chr20:869898-916317	0.135075	0.46791	-1.79247	0.00055	0.00250671
ENSG00000229956.9	ZRANB2-AS2	chr1:71081323-72282734	1.44259	0.698728	1.04586	0.00735	0.0239781
XLOC_1922267	-	chr7:13743275-13764027	1.30821	2.39988	-0.875363	5e-05	0.000280646
XLOC_1015325	-	chr2:11406167-11421305	0.184721	1.03721	-2.48928	0.00705	0.0231412
ENSG00000233589.1	RP4-694A7.2	chr1:68474151-68538629	0.305269	1.59932	-2.3893	0.01325	0.0395761
ENSG00000272017.1	RP1-199J3.7	chr6:99542379-99569096	4.42581	11.5619	-1.38536	0.0087	0.027664
ENSG00000226889.3	RP11-474I16.8	chr1:161765324-161766227	0.269216	1.05851	-1.9752	0.0322	0.0831852
ENSG00000262848.1	RP11-517A5.5	chr16:16232494-16294814	2.59633	0.878899	1.5627	0.0207	0.0575808
ENSG00000250616.2	RP11-455F5.3	chr16:30092313-30104116	0.283323	0.587398	-1.05189	0.02105	0.0583965
ENSG00000259884.1	RP11-1100L3.8	chr12:52022831-52059507	2.37617	6.11799	-1.36442	0.0004	0.00188277
ENSG00000278002.1	RP11-596C23.2	chr14:49863071-49864379	0.268606	0.940247	-1.80755	0.00035	0.00167019
ENSG00000233621.1	LINC01137	chr1:37454878-37474505	1.00521	2.12986	-1.08326	0.00165	0.00661831
ENSG00000246526.2	RP11-539L10.2	chr4:6687447-6690519	0.192662	0.593732	-1.62374	0.0011	0.00461896
ENSG00000280739.2	EIF1B-AS1	chr3:39808913-40312424	0.280863	0.794826	-1.50077	0.03205	0.0828809
ENSG00000213062.4	RP1-206D15.6	chr1:169486075-169486986	0.583636	1.57398	-1.43127	0.00045	0.00209251
ENSG00000282221.1	RP11-27G14.4	chr1:201399632-201401190	5.37435	8.65216	-0.686969	0.00025	0.00123397
XLOC_1014524	-	chr2:9752861-9756423	0.420287	0.68707	-0.709082	0.00415	0.0147004
ENSG00000249614.1	RP11-703G6.1	chr4:103961615-104036923	41.1908	26.3797	0.642893	5e-05	0.000280646
ENSG00000272077.1	RP11-348P10.2	chr3:44555192-44685653	1.91409	0.720839	1.40891	0.0058	0.0195873
XLOC_076178	-	chr1:204579265-204585541	1.31839	0.31013	2.08784	0.03165	0.0820231
ENSG00000232098.3	CTD-2619J13.14	chr19:58401503-58418327	0.377589	0.983272	-1.38077	0.04855	0.115901
ENSG00000206417.8	H1FX-AS1	chr3:129314770-129326225	0.61111	2.54685	-2.05921	0.00065	0.00290646
ENSG00000261098.1	RP11-819C21.1	chr11:107312131-107316271	0.581696	0.386736	0.588918	0.0037	0.0133048
ENSG00000278948.1	RP5-1039K5.12	chr22:37943049-38041915	2.21213	1.46542	0.594123	0.0484	0.115615
ENSG00000230798.5	FOXD3-AS1	chr1:63320829-63325126	1.00754	2.3831	-1.242	0.01075	0.0331298
ENSG00000224081.7	LINC01057	chr1:94638460-94820287	1.98684	3.52251	-0.826133	0.02175	0.0600164
ENSG00000260841.1	CTC-205M6.5	chr5:180784781-180787869	0.958536	0.335897	1.51281	5e-05	0.000280646
ENSG00000272917.1	RP11-705C15.5	chr12:9642871-9657070	1.06445	1.74233	-0.710913	0.04	0.0992775
ENSG00000260059.1	RP11-231E19.1	chr2:138599662-138602426	0.957582	0.59166	0.69463	0.0007	0.00310205
ENSG00000231742.5	LINC01273	chr20:50166361-50176671	0.101934	1.18067	-3.5339	0.0179	0.0509393
ENSG00000270019.1	RP11-141B14.1	chr2:113888202-113889750	0.747699	1.59359	-1.09175	5e-05	0.000280646
XLOC_1568321	-	chr4:24589194-24630386	0.236624	0.783762	-1.72782	0.00435	0.0153005
ENSG00000271533.1	RP3-368A4.6	chrX:73944168-74293574	13.1553	7.73581	0.766015	0.0001	0.000534106
ENSG00000260948.1	RP11-552M11.8	chr1:111431045-111433068	1.28404	0.753775	0.768488	0.00035	0.00167019
XLOC_504932	-	chr12:75563201-75986124	2.32951	4.69228	-1.01026	5e-05	0.000280646
ENSG00000236914.3	RP11-1008C21.2	chr15:38069480-38072959	1.58747	5.54145	-1.80354	5e-05	0.000280646
ENSG00000254054.2	RP11-156K13.3	chr8:17864379-17910365	4.87621	9.85583	-1.01522	0.01295	0.0388098
XLOC_2195009	-	chr9:111795037-111801797	0.310293	0.542316	-0.805504	0.0059	0.0198821
XLOC_1017813	-	chr2:18919207-18923202	0.526041	0.248658	1.08101	0.00355	0.0128355
ENSG00000205334.2	LINC01460	chr2:27705785-27715732	0.246509	0.82763	-1.74735	5e-05	0.000280646
ENSG00000228157.4	AC007952.5	chr17:19092973-19096837	0.820059	1.30456	-0.66977	0.03435	0.0877142
ENSG00000280145.3	CH507-154B10.1	chr21:6630181-6670695	0.913763	1.52138	-0.735493	0.019	0.0535549
ENSG00000261324.2	RP11-174G6.5	chr12:14762503-14767931	1.08839	1.85729	-0.77101	5e-05	0.000280646
ENSG00000246898.1	LINC00920	chr16:66408522-66413126	1.33783	2.86115	-1.09671	5e-05	0.000280646
ENSG00000251022.6	THAP9-AS1	chr4:82818660-83012926	20.1781	33.4358	-0.728603	0.03295	0.0848045
XLOC_501308	-	chr12:66891875-67096406	1.97629	0.724569	1.4476	5e-05	0.000280646
ENSG00000260253.1	RP4-676L2.1	chr8:29352419-29353170	0.499627	0.949683	-0.926596	0.04965	0.118053
ENSG00000273165.1	RP11-1057B6.1	chr2:31852975-31853423	1.94211	0.543604	1.83699	0.00985	0.0307659
XLOC_501300	-	chr12:66891875-67096406	1.27865	0.542912	1.23583	0.0143	0.0422556
XLOC_370776	-	chr11:27978668-28020079	0.290429	0.760965	-1.38964	0.03865	0.0966036
XLOC_1755250	-	chr5:148268179-148383826	0.471975	0.961082	-1.02595	0.00015	0.000775889
ENSG00000279712.1	CTA-280A3.2	chr22:47916727-47926264	0.554001	0.26573	1.05993	5e-05	0.000280646
ENSG00000267475.1	CTD-2538C1.2	chr19:32687088-32691750	1.34615	2.82493	-1.06938	0.00185	0.00730503
ENSG00000250266.1	RP11-789C1.1	chr4:170226606-170299987	1.28687	4.67636	-1.86152	0.0033	0.0120505
XLOC_124030	-	chr1:67307363-67405923	1.84659	1.1715	0.656504	0.03205	0.0828809
ENSG00000235142.7	RP1-60O19.1	chr6:106717451-106787541	0.69229	2.13922	-1.62763	0.00075	0.00329941
ENSG00000276216.1	CH17-373J23.1	chr1:145281115-145281462	50.0269	168.474	-1.75175	5e-05	0.000280646
ENSG00000227533.5	SLC2A1-AS1	chr1:42959048-42983358	1.08236	1.6418	-0.601095	0.0119	0.0361127
ENSG00000223631.1	LINC01120	chr2:131368922-131413142	0.133261	0.536085	-2.00821	0.02885	0.0759395
ENSG00000260912.1	RP11-363E7.4	chr9:19453208-19455173	10.762	4.52627	1.24955	5e-05	0.000280646
ENSG00000254290.1	RP11-150O12.3	chr8:37569113-37599858	0.212662	0.838108	-1.97857	0.00135	0.00553895
ENSG00000246174.7	KCTD21-AS1	chr11:78139759-78214711	0.921825	1.75922	-0.932368	0.0293	0.0769067
ENSG00000263884.1	RP11-705O1.8	chr18:268147-270278	0.264654	0.481693	-0.864008	0.0103	0.0319535
XLOC_1421258	-	chr3:33783900-33792511	0.216979	0.650431	-1.58384	0.01325	0.0395761
ENSG00000262222.1	RP11-876N24.4	chr16:10864913-10943021	3.96418	2.07234	0.935762	5e-05	0.000280646
ENSG00000273442.1	AC006946.17	chr22:17080700-17081456	0.962637	0.450093	1.09677	0.0363	0.0917591
ENSG00000230733.2	AC092171.4	chr7:5431334-5513798	1.35809	0.890376	0.609096	0.0046	0.016042
ENSG00000254973.1	RP11-429J17.7	chr8:143757482-143771822	1.33312	0.785109	0.763846	0.00635	0.021176
ENSG00000261602.1	CTD-2033A16.1	chr16:69706995-69726951	120.505	50.3785	1.25821	0.01105	0.0339238
XLOC_1830680	-	chr6:142946046-142956698	0.362662	0.943192	-1.37893	0.00475	0.0165018
ENSG00000250742.1	RP11-834C11.4	chr12:54126097-54132843	6.43992	12.4273	-0.9484	5e-05	0.000280646
ENSG00000272990.1	RP11-305K5.1	chr3:156037700-156539138	4.19048	1.54614	1.43845	0.01935	0.0543812
ENSG00000259976.1	RP11-553L6.5	chr3:114314500-114316179	0.232755	0.979717	-2.07356	5e-05	0.000280646
ENSG00000280623.1	PCAT14	chr22:23536880-23547797	0.496669	1.22699	-1.30477	0.0001	0.000534106
ENSG00000258725.1	PRC1-AS1	chr15:90966037-90995629	3.56837	12.1314	-1.76542	0.00025	0.00123397
ENSG00000237036.4	ZEB1-AS1	chr10:31187882-31529814	1.47716	2.38825	-0.693125	0.0169	0.0485422
XLOC_2197383	-	chr9:117642703-117657027	1.57521	2.39731	-0.605866	0.00915	0.0289112
ENSG00000259343.5	TMC3-AS1	chr15:81324376-81394082	2.18638	0.81863	1.41726	0.0327	0.0842614
ENSG00000267601.1	RP11-323N12.5	chr17:78852976-78925387	8.5951	4.05918	1.08233	0.0154	0.0449275
ENSG00000234292.3	RP11-213H15.1	chr5:91280096-91281142	0.468277	0.843232	-0.848567	0.01515	0.0443154
ENSG00000271874.1	CTD-2024P10.2	chr5:34651456-34651888	0.213431	0.857804	-2.00688	0.02615	0.0699069
ENSG00000223478.1	RP11-545E17.3	chr9:128724444-128772414	2.06398	5.17645	-1.32654	0.0148	0.0434704
ENSG00000257550.1	RP11-793H13.3	chr12:53506687-53626410	2.47383	1.53162	0.691692	0.0162	0.0468554
ENSG00000278546.1	RP1-41C23.4	chr17:31560131-31560573	1.44257	0.405515	1.83081	0.03075	0.0800728
XLOC_439470	-	chr12:48789146-48790778	0.62773	1.51347	-1.26964	0.01315	0.039323
XLOC_597855	-	chr13:108596151-109208007	4.12436	1.99998	1.04418	5e-05	0.000280646
ENSG00000239941.1	RP11-246A10.1	chr3:152118172-152151724	0.1419	0.806083	-2.50605	0.01545	0.0450478
ENSG00000234456.7	MAGI2-AS3	chr7:78017056-79471208	0.611068	0	inf	5e-05	0.000280646
ENSG00000261490.1	RP11-448G15.3	chr4:10068088-10073019	0.785262	0.513284	0.613417	0.00145	0.00590063
XLOC_297630	-	chr10:126902818-126905363	0.576959	0.365782	0.657485	0.0123	0.0371357
ENSG00000271840.1	RP1-224A6.9	chr1:22100612-22101360	1.80566	1.18342	0.60957	0.0288	0.0758393
ENSG00000205930.8	C21orf62-AS1	chr21:32771995-32893735	0.191367	0.589767	-1.6238	0.00745	0.0242509
XLOC_1560948	-	chr4:4047924-4107343	1.62007	0.970286	0.739573	0.00125	0.00517581
ENSG00000204876.4	AC021218.2	chr7:155961268-155969138	0.37789	0.832826	-1.14005	0.00125	0.00517581
XLOC_1761066	-	chr5:162558684-162624100	0.488658	0	inf	0.0294	0.0771149
ENSG00000274414.1	RP5-965G21.4	chr20:25239006-25245229	0.566597	1.82391	-1.68664	5e-05	0.000280646
ENSG00000273275.1	RP11-474G23.2	chr2:68122935-68261230	40.6357	26.919	0.594126	0.02605	0.069693
ENSG00000267006.1	CTC-448F2.4	chr19:30028740-30029916	2.41164	1.35344	0.833382	0.0002	0.00100864
ENSG00000280027.1	RP11-44F14.10	chr16:53391088-53392473	1.23502	0.810476	0.607697	0.0108	0.0332611
ENSG00000226383.5	AC093375.1	chr2:156009079-156027835	1.02982	2.57735	-1.32349	0.01745	0.0498965
XLOC_399534	-	chr11:96507946-96524324	1.54751	0.647614	1.25675	0.00375	0.0134671
ENSG00000228775.7	WEE2-AS1	chr7:141703300-141787922	0.344412	1.84487	-2.42131	0.0125	0.0376502
ENSG00000259768.5	RP5-991G20.1	chr16:72665139-73059698	0.501958	1.06055	-1.07918	0.00505	0.0174052
ENSG00000267259.1	CTD-2008P7.9	chr17:28230554-28235281	0.946344	1.59153	-0.74998	0.035	0.0890625
XLOC_1397883	-	chr3:177294441-177323418	0.136768	0.606439	-2.14863	0.0151	0.044199
ENSG00000224328.1	MDC1-AS1	chr6:30699806-30717889	0.983373	1.86053	-0.919899	0.0325	0.083834
XLOC_487415	-	chr12:31363480-31370157	0.575073	1.67627	-1.54343	0.00985	0.0307659
XLOC_1062191	-	chr2:127184119-127229746	1.00486	1.56854	-0.64243	0.04615	0.11132
ENSG00000184809.12	B3GALT5-AS1	chr21:39556441-39727751	2.76415	7.17287	-1.37571	0.01045	0.0323464
ENSG00000280385.1	AP000648.5	chr11:90193613-90198120	4.59072	2.88183	0.671734	5e-05	0.000280646
ENSG00000253666.1	KB-1615E4.2	chr8:100475674-100501148	0	0.479132	#NAME?	5e-05	0.000280646
XLOC_1532894	-	chr4:112818108-113383740	0.642629	0.264127	1.28276	0.03935	0.0980018
ENSG00000260233.3	SSSCA1-AS1	chr11:65568481-65570423	0.573731	1.40794	-1.29513	0.00865	0.0275366
ENSG00000225329.3	LHFPL3-AS2	chr7:104328655-104927176	5.47039	11.8942	-1.12054	5e-05	0.000280646
ENSG00000269604.1	AC005523.2	chr19:4791680-4801273	17.9697	10.8066	0.733651	5e-05	0.000280646
XLOC_1984968	-	chr7:5607647-5616452	0.752685	0.125241	2.58734	0.0135	0.0402183
ENSG00000229867.1	STEAP3-AS1	chr2:119223830-119265652	0.980422	0.512071	0.93706	0.03335	0.0856707
ENSG00000226287.7	TMEM191A	chr22:20701113-20704606	5.87272	2.47898	1.24428	5e-05	0.000280646
ENSG00000257764.2	RP11-1143G9.4	chr12:69348340-69354234	35.4061	71.9823	-1.02364	5e-05	0.000280646
ENSG00000279834.1	RP11-775C24.4	chr15:81007032-81149175	0.498317	0.0869367	2.51903	0.00205	0.00798564
ENSG00000225285.1	RP4-758J18.10	chr1:1430538-1434573	0.835822	1.87221	-1.16348	0.0268	0.0713727
ENSG00000237523.1	LINC00857	chr10:80207709-80219657	3.00455	5.68676	-0.920459	5e-05	0.000280646
XLOC_1697632	-	chr5:180467252-180483396	0.760799	2.1908	-1.52587	0.0013	0.0053623
ENSG00000260196.1	RP1-239B22.5	chr11:17380648-17383531	1.5972	1.00081	0.674372	5e-05	0.000280646
ENSG00000241544.1	RP11-6F2.5	chr3:157081666-157123004	0.823168	3.19713	-1.95752	5e-05	0.000280646
ENSG00000230699.2	RP11-54O7.1	chr1:904833-916300	0.508724	0.26475	0.942251	0.0024	0.00914919
ENSG00000259943.1	RP1-39G22.7	chr1:40256426-40257967	2.94768	5.56982	-0.918054	5e-05	0.000280646
ENSG00000237149.5	ZNF503-AS2	chr10:75269818-75411842	1.20812	1.89675	-0.650772	0.046	0.111003
ENSG00000267246.1	RP11-798G7.7	chr17:45545803-45563230	0.957447	0.520151	0.880261	0.0475	0.113936
ENSG00000260114.2	CTD-2574D22.4	chr16:29900374-29928933	1.86864	1.13209	0.722994	0.0197	0.0552198
ENSG00000261578.1	RP11-21L23.2	chr11:76800363-76804555	1.15893	0.613424	0.917833	5e-05	0.000280646
ENSG00000226266.6	AC009961.3	chr2:159670707-159712435	1.22615	2.48483	-1.01901	0.0431	0.105384
ENSG00000214900.8	LINC01588	chr14:49981711-50092643	0.543659	1.22153	-1.16792	5e-05	0.000280646
XLOC_2200861	-	chr9:127587389-127592193	0.715549	0.394042	0.860702	0.0024	0.00914919
ENSG00000196741.5	LINC01560	chrX:47483570-47484823	1.39935	2.1819	-0.64083	0.00135	0.00553895
ENSG00000261822.1	RP11-265N6.2	chr15:42548809-42569994	3.94829	9.60936	-1.28321	0.0084	0.0268571
XLOC_227766	-	chr10:84279979-84295606	1.04466	1.583	-0.599632	0.00015	0.000775889
ENSG00000261326.2	LINC01355	chr1:23278864-23297455	2.07826	1.28347	0.695327	0.0178	0.0507228
XLOC_1571668	-	chr4:38602139-38611710	0.520706	0.916344	-0.815421	0.0389	0.0971071
XLOC_522460	-	chr12:120291424-120293238	9.66812	25.8441	-1.41853	5e-05	0.000280646
ENSG00000276672.1	RP11-142E9.1	chr13:33818048-33966558	0.506834	1.00286	-0.984531	0.0068	0.0224529
XLOC_1919673	-	chr7:7094965-7098233	0.573406	1.04067	-0.859883	5e-05	0.000280646
XLOC_1899567	-	chr6:138403530-138697544	3.17287	0.880451	1.84947	0.01785	0.0508399
ENSG00000260572.1	RP11-16N11.2	chr3:160753427-160755142	0.65339	1.53654	-1.23367	5e-05	0.000280646
ENSG00000153363.12	LINC00467	chr1:211382802-211435333	2.13667	3.3917	-0.666647	0.01275	0.0383028
ENSG00000263424.1	CTD-2541J13.2	chr18:67506581-67899619	1.72186	1.09027	0.659276	0.0084	0.0268571
ENSG00000261801.5	LOXL1-AS1	chr15:73908065-73952137	1.59603	0.986419	0.694215	0.02695	0.0717121
ENSG00000263859.1	RP11-498C9.16	chr17:81878424-81881106	3.08323	1.99366	0.629019	0.02315	0.0631683
ENSG00000261373.1	VPS9D1-AS1	chr16:89707133-89816657	1.99684	0.721001	1.46964	0.0087	0.027664
ENSG00000235621.8	LINC00494	chr20:48359949-48370927	0.495009	1.6027	-1.69497	0.00025	0.00123397
ENSG00000265478.2	CTD-2145A24.5	chr17:18809955-18810940	3.90217	2.58871	0.592039	0.0012	0.00499154
ENSG00000223891.5	OSER1-AS1	chr20:44210959-44226098	1.44846	2.65986	-0.87683	0.01885	0.0532168
ENSG00000266918.1	RP11-798G7.8	chr17:45531576-45533838	3.49216	2.21074	0.659593	5e-05	0.000280646
ENSG00000266976.1	AC079466.1	chr19:28435387-28727777	0.267047	0.675668	-1.33922	0.00515	0.0177092
XLOC_1168345	-	chr2:151774000-151787114	0.618716	0.387882	0.673661	0.00135	0.00553895
XLOC_449632	-	chr12:69409573-69411168	0.315046	0.664904	-1.07758	0.01425	0.0421321
ENSG00000237857.2	RP11-435O5.2	chr9:95414830-95426796	1.25638	0.661625	0.925184	0.0009	0.0038712
ENSG00000268621.5	AC006262.5	chr19:46101121-46203083	1.0978	0.196322	2.48332	0.0226	0.0619287
ENSG00000233461.5	RP11-295G20.2	chr1:231522387-231528556	4.55099	7.01497	-0.624258	0.0075	0.0243916
ENSG00000247796.2	CTD-2366F13.1	chr5:53095678-53115126	0.660722	1.4613	-1.14514	0.0317	0.0821232
ENSG00000261437.1	RP11-22C11.2	chr8:94637284-94640731	0.510467	1.23173	-1.27079	0.0018	0.00713759
ENSG00000225434.2	LINC01504	chr9:72305429-72346014	1.23115	2.60286	-1.08009	0.00555	0.0188715
ENSG00000280206.1	CTB-193M12.5	chr16:15643266-15857033	8.88345	5.25262	0.758082	0.0428	0.104769
ENSG00000262456.1	RP1-59D14.1	chr17:2384059-2401118	1.03293	0.536644	0.944713	0.0251	0.0675679
ENSG00000279602.1	CTD-3014M21.1	chr17:43338781-43389199	8.48268	27.44	-1.69369	5e-05	0.000280646
ENSG00000277151.1	RP11-380B4.3	chr13:32782873-32788178	0.525279	0.231645	1.18117	5e-05	0.000280646
ENSG00000280032.1	RP11-832A4.7	chr11:118264592-118266817	0.684922	1.80111	-1.39488	5e-05	0.000280646
ENSG00000274422.1	LL22NC03-2H8.5	chr22:22283927-22287220	1.24721	0.713088	0.806556	5e-05	0.000280646
ENSG00000277369.1	RP11-486I11.2	chr16:11797467-11798275	0.404245	0.944911	-1.22495	0.02615	0.0699069
ENSG00000163915.7	IGF2BP2-AS1	chr3:185643738-185825056	0.914584	0.330215	1.46971	0.0464	0.111791
ENSG00000270933.1	CTD-2227E11.1	chr7:25948656-25949403	0.512973	1.02566	-0.999603	0.04165	0.102551
ENSG00000230561.3	LINC01183	chr5:127703389-128083172	2.3513	14.2089	-2.59526	0.00025	0.00123397
ENSG00000272173.1	U47924.31	chr12:6942977-6946003	2.81573	5.89758	-1.06661	0.0062	0.0207385
ENSG00000263013.1	RP11-876N24.5	chr16:10864913-10943021	1.7267	1.01981	0.759718	0.04495	0.108958
ENSG00000250509.1	CTC-573N18.1	chr5:180441558-180443238	0.517519	3.82685	-2.88647	5e-05	0.000280646
XLOC_1020335	-	chr2:26139031-26147273	1.29773	0.782987	0.728933	0.003	0.0111039
XLOC_1886651	-	chr6:106717451-106787541	0.378318	2.67228	-2.8204	5e-05	0.000280646
ENSG00000242622.1	RP11-18H7.1	chr3:120094894-120136783	1.99569	2.99587	-0.586088	0.0094	0.0295887
ENSG00000226711.6	FAM66C	chr12:8123631-8216151	0.810641	1.42548	-0.814311	0.0427	0.104583
ENSG00000262202.4	RP11-160E2.6	chr17:19111999-19112636	69.5111	159.553	-1.19872	5e-05	0.000280646
ENSG00000236283.3	AC013463.2	chr2:164896185-165208261	0.211987	2.95005	-3.79869	0.0002	0.00100864
XLOC_1552456	-	chr4:170444081-170448583	0.283523	0.6919	-1.2871	5e-05	0.000280646
XLOC_1370458	-	chr3:115791014-117139389	2.96271	1.06572	1.4751	5e-05	0.000280646
ENSG00000258929.6	RP11-58E21.3	chr14:49981711-50092643	0.162745	0.828946	-2.34867	0.0048	0.0166519
ENSG00000203446.2	AC004988.1	chr7:40134976-40860763	4.11887	1.89553	1.11965	5e-05	0.000280646
ENSG00000251364.6	CTD-2516F10.2	chr11:7238777-7512515	0.171716	0.547402	-1.67258	0.00375	0.0134671
ENSG00000262454.1	RP11-65J21.3	chr16:14301453-14326353	1.47343	0.251261	2.55192	0.0032	0.0117293
ENSG00000263731.1	RP11-498C9.15	chr17:81878424-81881106	1.51069	0.756614	0.997579	5e-05	0.000280646
ENSG00000279277.1	RP11-861A13.3	chr3:108033731-108038445	0.292874	0.54526	-0.896663	0.01385	0.0411091
ENSG00000237943.6	PRKCQ-AS1	chr10:6580418-6616452	4.18484	2.75387	0.603711	0.00335	0.0122108
ENSG00000279833.1	RP4-742C19.13	chr22:39120166-39152674	0.319659	0.58739	-0.877784	0.0054	0.0184427
ENSG00000280237.1	MIR4697HG	chr11:133896437-133901601	0.733327	0.217914	1.7507	5e-05	0.000280646
ENSG00000270022.3	RNU12	chr22:42615243-42615907	16.1012	43.8921	-1.4468	5e-05	0.000280646
ENSG00000259326.1	RP11-102L12.2	chr15:38488102-38565575	1.22852	0.62486	0.975318	0.002	0.0078199
ENSG00000215304.3	RP13-395E19.3	chr15:32392781-32435233	0.271302	0.795029	-1.55111	0.0439	0.106989
ENSG00000203499.10	FAM83H-AS1	chr8:143734139-143748421	11.7922	7.74452	0.606583	0.03275	0.0843701
ENSG00000248508.6	SRP14-AS1	chr15:40039288-40067290	0.454166	1.23586	-1.44423	0.0365	0.0921849
ENSG00000212743.2	RP11-563J2.3	chr10:6350315-6352762	0.658417	0.319943	1.04119	0.00055	0.00250671
ENSG00000272524.1	RP11-254F7.4	chr2:10120733-10121065	0.980038	3.10031	-1.6615	0.00735	0.0239781
ENSG00000270964.1	RP11-502I4.3	chr15:67541071-67542604	0.3466	0.563227	-0.700446	0.03895	0.0972072
ENSG00000278811.4	LINC00624	chr1:147172770-147518040	1.38658	0.566189	1.29218	0.04965	0.118053
ENSG00000267026.5	RP11-92C4.3	chr9:98807698-98872415	4.23993	6.48616	-0.613325	0.0083	0.0265885
ENSG00000279048.1	RP11-511H23.2	chr7:17940502-17942922	0.21514	0.559185	-1.37805	5e-05	0.000280646
ENSG00000224259.5	LINC01133	chr1:159961217-159979381	6.15873	3.20876	0.940617	5e-05	0.000280646
ENSG00000272205.1	RP11-277B15.3	chr1:167219830-167220512	0.204269	0.655235	-1.68154	0.0416	0.102472
ENSG00000230461.8	PROX1-AS1	chr1:213817750-214041502	0.171054	1.02867	-2.58826	5e-05	0.000280646
ENSG00000278743.1	RP11-707G18.1	chr12:25385669-25386241	0.394196	1.42981	-1.85883	0.01835	0.052039
XLOC_1828515	-	chr6:137693080-137700354	0.141396	0.775795	-2.45593	0.0001	0.000534106
ENSG00000257527.1	MIR3179-3	chr16:18411308-18411851	1.73947	0.796369	1.12714	0.02165	0.0597924
ENSG00000204054.11	LINC00963	chr9:129483450-129513686	9.35385	20.6396	-1.14178	5e-05	0.000280646
XLOC_1497774	-	chr4:10828843-10963605	1.03659	1.737	-0.744744	0.0022	0.00848765
XLOC_851194	-	chr17:56966102-56973355	0.304366	1.82347	-2.58281	0.00025	0.00123397
XLOC_940300	-	chr18:39206923-39800318	0.532385	5.48445	-3.36481	5e-05	0.000280646
XLOC_1004710	-	chr19:48393287-48394361	0.251198	0.691589	-1.46109	0.01515	0.0443154
ENSG00000279368.1	RP1-80N2.4	chr6:6685147-6686984	0.590632	0.978242	-0.727931	0.0022	0.00848765
ENSG00000231856.2	RP11-327P2.5	chr13:51767992-51845175	0.552609	1.39736	-1.33837	0.0001	0.000534106
ENSG00000234997.1	AC016745.3	chr2:113424494-113425324	0.705245	1.54264	-1.1292	0.0384	0.0961121
ENSG00000247809.7	NR2F2-AS1	chr15:95990581-96340263	0.0882251	0.592111	-2.74661	5e-05	0.000280646
ENSG00000232732.9	AC073043.1	chr2:199867395-199911159	0.605464	0.166018	1.8667	5e-05	0.000280646
ENSG00000261428.2	RP11-16P6.1	chr2:222566898-222569719	0.676112	0.354295	0.932312	0.0001	0.000534106
ENSG00000205662.2	RP11-706O15.7	chrX:3891437-3937855	0.708885	0.347962	1.02662	0.00975	0.0305109
ENSG00000272686.1	RP11-390E23.6	chr7:123749067-123751166	2.61508	5.75419	-1.13776	5e-05	0.000280646
ENSG00000255121.2	RP11-110I1.12	chr11:118994823-118998004	0.520128	1.10662	-1.08922	0.01465	0.0431072
ENSG00000272540.1	XXbac-BPG252P9.9	chr6:30720200-30725426	73.4343	139.503	-0.925771	5e-05	0.000280646
ENSG00000253738.1	OTUD6B-AS1	chr8:91059908-91070189	9.58853	15.2869	-0.672913	5e-05	0.000280646
XLOC_108426	-	chr1:31456928-31471463	0.390646	0.829353	-1.08612	5e-05	0.000280646
ENSG00000279314.1	RP1-257C22.2	chr13:31960324-31961946	16.5675	8.15651	1.02233	5e-05	0.000280646
ENSG00000261889.1	RP11-473M20.16	chr16:3156735-3157483	0.782016	1.69823	-1.11876	0.00305	0.0112612
ENSG00000232828.1	AF196970.3	chrX:48695553-48737163	0.953745	1.66173	-0.801015	0.03725	0.0937657
XLOC_2221301	-	chr9:68306527-68531061	0.570487	0.993118	-0.799771	0.00505	0.0174052
ENSG00000248323.5	LUCAT1	chr5:91303028-91314424	2.80126	1.0555	1.40815	0.00385	0.0137777
ENSG00000258512.1	LINC00239	chr14:101628983-101732826	2.31588	4.83879	-1.06309	0.0007	0.00310205
ENSG00000246851.1	RP11-544A12.8	chr9:131125560-131234670	0.54143	0.221317	1.29066	0.0448	0.108665
XLOC_360340	-	chr11:3469318-3581224	3.40818	5.93527	-0.800312	5e-05	0.000280646
ENSG00000281881.1	SPRY4-IT1	chr5:142310426-142698070	1.50922	0.59504	1.34275	0.0423	0.103818
ENSG00000235423.8	RP11-282O18.3	chr12:123152319-123272334	14.0185	7.43804	0.914339	0.0456	0.110232
ENSG00000261572.1	RP11-384L8.1	chr3:32236687-32238578	1.60074	2.71738	-0.76348	5e-05	0.000280646
ENSG00000260996.1	RP13-122B23.8	chr9:137293867-137295721	0.200839	0.556311	-1.46986	0.0023	0.00881993
ENSG00000262292.2	RP11-160E2.11	chr17:19127468-19162531	0.190384	0.516244	-1.43914	0.00865	0.0275366
ENSG00000184441.4	AP001062.7	chr21:44328943-44340470	1.06666	1.65847	-0.636761	0.00125	0.00517581
ENSG00000251151.2	HOXC-AS3	chr12:53981508-54056030	1.63943	3.66948	-1.16238	0.04295	0.105069
XLOC_2200614	-	chr9:127224264-127393660	0.618276	0.219375	1.49485	0.0065	0.0215996
ENSG00000267598.1	CTC-250I14.6	chr19:13150414-13154908	17.8493	28.1454	-0.657036	0.0025	0.00947858
ENSG00000273472.1	RP11-102N12.3	chr4:140756527-140757921	0.277002	0.586235	-1.08158	0.01885	0.0532168
ENSG00000276850.4	CH17-360D5.2	chr10:47908063-47991932	0.477376	1.28398	-1.42743	0.00295	0.0109402
ENSG00000272501.1	XXbac-BPG299F13.17	chr6:31195199-31203968	0.47771	1.36916	-1.51909	5e-05	0.000280646
ENSG00000273129.1	PACERR	chr1:186680621-186681446	0.260753	1.09684	-2.07259	0.0099	0.030897
XLOC_1989992	-	chr7:16846011-16847504	0.466714	1.03474	-1.14866	0.01755	0.0501162
ENSG00000197332.8	ZNF833P	chr19:11639775-11694959	0.278115	0.547715	-0.977745	0.001	0.00424891
XLOC_660069	-	chr14:66212809-67181803	1.53995	0.709474	1.11806	0.0017	0.0067934
ENSG00000226380.7	AC058791.1	chr7:130853719-130928649	4.06903	2.42578	0.746234	0.0006	0.00270843
XLOC_2014199	-	chr7:77535628-77536870	0.380631	1.00834	-1.40552	0.0018	0.00713759
XLOC_688142	-	chr15:40039288-40067290	1.89821	5.0923	-1.42368	0.02535	0.0681188
ENSG00000267580.1	CTD-2540B15.11	chr19:33299933-33302564	7.79868	3.51102	1.15134	5e-05	0.000280646
ENSG00000276791.1	CTD-2270P14.5	chr16:2777318-2780568	0.560096	0.923721	-0.721783	0.00015	0.000775889
ENSG00000279649.1	RP11-96D1.8	chr16:68264515-68310951	0.978705	0.258086	1.92302	0.03545	0.0900063
ENSG00000215022.7	RP1-257A7.4	chr6:12716804-13328583	0.202286	0.568283	-1.49021	0.0128	0.0384295
ENSG00000236830.6	CBR3-AS1	chr21:36131766-36294274	0.456764	1.00822	-1.14229	0.00375	0.0134671
ENSG00000259442.1	RP11-752G15.8	chr15:82744222-82750289	0.557257	1.2391	-1.15288	0.0012	0.00499154
XLOC_654110	-	chr14:53169053-53850882	0.16034	1.3491	-3.07279	0.0001	0.000534106
ENSG00000237713.1	AC006000.5	chr7:13101390-13704149	2.08595	3.28907	-0.656973	0.0333	0.0855606
ENSG00000278238.1	RP11-245D16.4	chr13:52454774-52455331	0.591699	2.54657	-2.10562	0.0022	0.00848765
ENSG00000233396.7	RP11-458D21.1	chr1:146052565-146061948	0.539994	1.11556	-1.04675	0.0174	0.0497746
ENSG00000234129.7	RP11-120D5.1	chrX:10847876-11111141	0.87196	2.03441	-1.22228	0.00825	0.0264456
ENSG00000249464.5	LINC01091	chr4:123649973-123930671	2.40649	6.06655	-1.33395	0.0009	0.0038712
ENSG00000271771.1	RP11-1250I15.3	chr5:34158120-34158767	2.93209	1.64886	0.830465	0.0031	0.0114201
ENSG00000255874.2	LINC00346	chr13:110853866-110870549	0.792005	1.98964	-1.32893	5e-05	0.000280646
ENSG00000271119.1	CTD-2012J19.3	chr5:1594625-1611467	0.808816	0.417919	0.952589	0.0022	0.00848765
ENSG00000280187.1	CTC-351M12.1	chr5:69186358-69189452	0.409257	0.769399	-0.910726	5e-05	0.000280646
ENSG00000280018.3	CH507-154B10.2	chr21:6986449-6997765	2.87834	5.42581	-0.914603	5e-05	0.000280646
ENSG00000279659.1	RP11-177G23.1	chr6:79573876-79575530	0.227841	0.696712	-1.61253	0.00095	0.00406025
ENSG00000266340.1	RP11-848P1.4	chr17:30968784-30999911	10.901	6.02317	0.855871	0.00105	0.00443468
ENSG00000279278.1	CH17-264L24.1	chr22:22264600-22273020	0.448366	0.239958	0.901893	5e-05	0.000280646
XLOC_470083	-	chr12:121651117-121690473	0.529258	1.05477	-0.994885	0.0308	0.0801837
ENSG00000272375.1	RP11-51J9.6	chr8:30197403-30198048	1.92186	1.11658	0.783418	0.01915	0.0539187
ENSG00000278385.1	RP11-89H19.2	chr12:47841536-47943048	0.341901	0.745049	-1.12376	0.01795	0.0510574
ENSG00000233728.1	RP11-109P14.9	chr1:37793801-37801137	5.23941	3.19449	0.713818	0.00305	0.0112612
ENSG00000235106.8	LINC00094	chr9:134025438-134068535	8.67132	5.55533	0.642379	0.01245	0.037533
XLOC_1517357	-	chr4:74038916-74042448	0.314095	0.888178	-1.49965	0.0001	0.000534106
ENSG00000245975.2	RP11-30K9.6	chr15:58768071-58770974	0.744953	1.16092	-0.640045	0.01005	0.0312866
ENSG00000271789.1	RP5-1112D6.7	chr6:111297125-111298510	1.79426	1.05732	0.762971	0.0004	0.00188277
ENSG00000255455.2	RP11-890B15.3	chr11:130866253-130870247	1.61006	0.912684	0.818925	5e-05	0.000280646
ENSG00000251322.7	SHANK3	chr22:50674414-50733298	0.660727	0.258082	1.35622	5e-05	0.000280646
ENSG00000260742.1	RP11-366L5.1	chr2:181887850-181891663	0.486455	1.26392	-1.37753	5e-05	0.000280646
XLOC_2201027	-	chr9:127815011-127854756	1.00033	1.68436	-0.751727	0.0022	0.00848765
ENSG00000235872.2	RP11-335O4.3	chr12:67648337-67670919	65.9052	37.4759	0.814429	0.0291	0.0764653
ENSG00000260179.1	RP5-902P8.12	chr1:1249776-1251334	0.572209	0.255873	1.16111	0.00425	0.015004
ENSG00000267649.1	CTD-2587H24.10	chr19:55212635-55221616	1.55579	3.35001	-1.10652	0.0001	0.000534106
ENSG00000167117.8	LINC00483	chr17:50761028-50767557	2.58858	5.16672	-0.997089	5e-05	0.000280646
ENSG00000270605.1	RP5-1092A3.4	chr1:28236108-28247568	2.27512	4.69649	-1.04564	0.0022	0.00848765
ENSG00000230454.1	U73166.2	chr3:50260302-50263358	0.669678	1.20351	-0.845706	0.0196	0.054978
XLOC_1169727	-	chr2:155987475-156008336	0.384697	0.769663	-1.0005	5e-05	0.000280646
ENSG00000260565.6	CTD-2270P14.1	chr16:2660348-2673444	7.32662	4.66019	0.652759	5e-05	0.000280646
ENSG00000274828.1	RP11-567M16.6	chr18:79638927-79679745	0.94671	1.44688	-0.611947	0.01015	0.0315561
ENSG00000260963.1	RP11-297L17.2	chr16:52552089-52652105	0.550029	2.3452	-2.09213	0.04025	0.0997765
ENSG00000260805.2	RP11-61J19.5	chr1:212557832-212559731	0.24481	1.11676	-2.18959	5e-05	0.000280646
ENSG00000241316.6	SUCLG2-AS1	chr3:67654692-67947713	0.560702	1.67531	-1.57912	0.0078	0.0252117
ENSG00000253190.3	AC084082.3	chr8:66112666-66115207	0.196542	0.493691	-1.32877	0.03835	0.0960136
ENSG00000260693.1	AC026150.8	chr15:30540092-30545969	1.4826	2.46354	-0.732604	0.0063	0.0210294
XLOC_1237123	-	chr20:53723755-53741265	0.575108	1.29326	-1.16911	0.0042	0.0148522
ENSG00000240291.1	RP11-499P20.2	chr10:18140676-18655194	1.99008	4.56017	-1.19626	0.0022	0.00848765
ENSG00000215424.9	MCM3AP-AS1	chr21:46229216-46286297	4.84151	2.77636	0.802265	0.0424	0.104011
XLOC_1307233	-	chr22:47928768-47942120	0.889481	0.34647	1.36023	0.0001	0.000534106
ENSG00000260296.1	RP11-395I6.3	chr4:40166674-40167831	0.824704	0.299783	1.45996	0.00565	0.0191615
XLOC_1931975	-	chr7:34263308-34300200	0.322306	0.66078	-1.03574	0.0001	0.000534106
ENSG00000275223.1	RP1-63M2.7	chr20:33655700-33656423	1.1414	0.549361	1.05498	0.03185	0.0824485
ENSG00000259877.2	RP11-46C24.7	chr16:89215210-89217653	0.270171	0.691462	-1.35578	5e-05	0.000280646
ENSG00000263874.1	LINC00672	chr17:38925167-38928057	1.36198	0.828765	0.716671	0.0002	0.00100864
XLOC_1552256	-	chr4:170330832-170335490	0.423905	0.809242	-0.932829	0.00765	0.0248092
ENSG00000227908.3	FLJ31104	chr5:55995166-56003649	0.193218	0.570866	-1.56293	0.0002	0.00100864
XLOC_1241545	-	chr20:63538748-63547504	0.330698	0.507242	-0.61716	0.0027	0.0101306
ENSG00000279541.1	CTC-444N24.7	chr19:57266972-57294469	29.2444	17.3205	0.755683	0.0002	0.00100864
XLOC_1848367	-	chr6:10354006-10355417	1.25989	1.93207	-0.616849	0.0194	0.0545019
ENSG00000277938.1	RP5-965G21.3	chr20:25229149-25231933	0.816196	1.2397	-0.602998	0.00095	0.00406025
ENSG00000254154.8	RP4-798P15.3	chr1:177923955-178038007	1.0975	2.43189	-1.14786	5e-05	0.000280646
XLOC_1843553	-	chr6:277356-288593	0.159595	0.908612	-2.50925	0.00275	0.0102978
ENSG00000233220.3	LINC00167	chr11:130002937-130004356	0.442502	1.15933	-1.38954	0.00015	0.000775889
ENSG00000255145.2	STX17-AS1	chr9:99885987-99906601	0.864795	2.59071	-1.58292	0.01695	0.0486612
ENSG00000265399.1	RP13-270P17.2	chr18:3066806-3247277	0.313857	0.6477	-1.04522	0.0313	0.0812681
XLOC_899117	-	chr17:82366434-82367839	0.42839	0.984316	-1.2002	0.0058	0.0195873
ENSG00000177406.4	RP11-218M22.1	chr12:564295-663779	0.386799	1.06841	-1.46581	5e-05	0.000280646
XLOC_1169728	-	chr2:156195841-156245626	1.77113	3.61685	-1.03006	5e-05	0.000280646
ENSG00000256364.1	RP11-173P15.3	chr12:120686868-120701864	122.311	71.1668	0.781282	0.01905	0.0536721
ENSG00000258301.3	RP11-488C13.5	chr14:76762188-76786724	4.01372	2.52917	0.666278	0.0009	0.0038712
ENSG00000276564.1	CTA-276F8.1	chr16:14071320-14266773	2.70023	1.42585	0.921266	0.01895	0.0534474
ENSG00000268584.1	RP11-464F9.20	chr10:73625995-73626790	0.774875	1.47038	-0.924152	0.00905	0.0286321
ENSG00000269930.1	RP11-932O9.9	chr15:30616957-30772993	1.05925	2.18949	-1.04755	0.03925	0.0978046
ENSG00000233569.1	RP11-500B12.1	chr9:117642703-117657027	0.795464	1.47116	-0.887085	0.0251	0.0675679
ENSG00000269985.1	RP1-232P20.1	chr6:5261043-5771580	0.65717	0.19539	1.74991	0.0482	0.115231
XLOC_2092085	-	chr8:102700484-102712970	0.278083	1.04496	-1.90986	0.00335	0.0122108
ENSG00000257310.1	RP11-496I2.2	chr14:19244961-19247673	0.493014	0.301681	0.708602	0.0091	0.0287734
ENSG00000260285.1	RP11-600F24.7	chr14:103525009-103529072	0.257082	0.604396	-1.23327	5e-05	0.000280646
ENSG00000253671.1	RP11-806O11.1	chr8:17801344-17861069	6.33297	10.733	-0.761093	0.0299	0.0781929
ENSG00000237596.6	RP13-143G15.4	chr6:135851695-136225751	0.22819	0.972191	-2.09101	0.0014	0.00572064
ENSG00000231864.2	RP11-229P13.23	chr9:137057662-137070588	14.9335	8.34184	0.840114	0.0018	0.00713759
ENSG00000236540.7	AC006547.13	chr22:20017013-20070569	1.69116	0.748586	1.17577	0.007	0.0230001
ENSG00000249395.2	CASC9	chr8:75223403-75324741	7.28962	11.3941	-0.644371	5e-05	0.000280646
ENSG00000245937.7	LINC01184	chr5:127703389-128083172	10.4612	23.4567	-1.16496	5e-05	0.000280646
ENSG00000250155.1	CTD-2353F22.1	chr5:36606354-36725195	0.0752123	0.498228	-2.72776	0.0292	0.0766964
ENSG00000272097.1	RP11-421M1.8	chr6:10743323-10747663	0.354308	1.03551	-1.54727	0.0129	0.0386878
ENSG00000230177.1	RP5-1112D6.4	chr6:111277931-111278742	2.45157	1.36603	0.843719	0.01	0.0311587
ENSG00000267298.1	AC006116.19	chr19:56219669-56368383	1.56124	0.627046	1.31605	0.04095	0.101194
ENSG00000258441.1	LINC00641	chr14:21200078-21206900	6.26403	3.57925	0.807433	5e-05	0.000280646
ENSG00000225506.2	CYP4A22-AS1	chr1:47067487-47180339	0.225145	0.786323	-1.80427	0.0309	0.0803879
ENSG00000280347.1	AC000123.2	chr7:127346789-127431924	1.93903	1.18645	0.708676	0.024	0.0651177
XLOC_1478070	-	chr3:182172991-182184351	0.906656	1.86172	-1.03801	0.0002	0.00100864
ENSG00000237491.8	RP11-206L10.9	chr1:778769-810060	14.6901	7.76904	0.919041	5e-05	0.000280646
ENSG00000254343.2	RP11-760H22.2	chr8:120052179-120056201	8.87082	5.70698	0.636339	0.0007	0.00310205
ENSG00000234840.1	LINC01239	chr9:22638110-22824213	1.42828	3.76457	-1.3982	0.00055	0.00250671
ENSG00000275401.1	RP4-564F22.7	chr20:38418482-38419202	1.2753	0.50644	1.33237	0.0067	0.0221715
ENSG00000271855.1	RP11-214N9.1	chr2:9555898-9556775	0.460992	0.919754	-0.996508	0.02515	0.0676907
ENSG00000228630.5	HOTAIR	chr12:53962307-53977643	0.597244	1.40509	-1.23427	0.0092	0.0290463
ENSG00000272140.2	RP11-574K11.29	chr10:73644880-73730487	4.48492	2.90092	0.628573	0.0054	0.0184427
ENSG00000227218.7	RP11-203J24.8	chr9:127934502-127980513	1.88066	0.423111	2.15213	0.0025	0.00947858
ENSG00000248360.7	LINC00504	chr4:14470464-14888169	13.6695	8.52474	0.681228	5e-05	0.000280646
ENSG00000269974.1	RP11-932O9.10	chr15:30616957-30772993	1.54051	3.06159	-0.99087	0.0321	0.0829844
ENSG00000230590.7	FTX	chrX:73944168-74293574	34.8884	21.1279	0.723597	0.00665	0.022031
ENSG00000271204.1	RP11-138A9.1	chr7:130930208-130932206	2.10282	1.03984	1.01597	5e-05	0.000280646
XLOC_1901076	-	chr6:141481641-141486428	0.331732	0.748751	-1.17447	0.0369	0.0930256
ENSG00000267296.2	CEBPA-AS1	chr19:33302856-33309387	0.572729	0.3184	0.847015	0.006	0.02016
ENSG00000186594.12	MIR22HG	chr17:1711274-1738599	19.1414	7.78106	1.29866	5e-05	0.000280646
ENSG00000272141.1	RP11-465B22.8	chr1:1169356-1170343	3.12788	4.71174	-0.591074	0.00045	0.00209251
XLOC_182966	-	chr1:233706425-233707516	0.717752	1.74153	-1.2788	0.00035	0.00167019
ENSG00000273145.1	CITF22-92A6.1	chr22:46013605-46015498	0.280034	0.57635	-1.04134	0.03525	0.0895848
XLOC_455895	-	chr12:85317976-85489405	1.19192	2.18161	-0.87211	0.0124	0.0373979
XLOC_932249	-	chr18:9315193-9334459	0.788081	1.59174	-1.01419	0.0008	0.00349335
ENSG00000225265.1	TAF1A-AS1	chr1:222557901-222593032	0.480457	1.37566	-1.51764	0.0068	0.0224529
ENSG00000218510.5	LINC00339	chr1:22025187-22031223	4.95743	7.51787	-0.600731	0.0331	0.0851135
ENSG00000274281.1	RP11-326N17.2	chr15:38851305-38853432	1.21344	0.694945	0.804126	0.00015	0.000775889
ENSG00000260976.1	GS1-120K12.4	chr1:185001526-185008683	0.183889	0.754184	-2.03608	0.00985	0.0307659
ENSG00000248092.7	NNT-AS1	chr5:43571593-43707405	7.43846	11.7426	-0.658672	0.00515	0.0177092
XLOC_250107	-	chr10:2976567-2985861	0.888944	1.69029	-0.927108	0.00225	0.00865614
XLOC_2149578	-	chr8:123851986-124171522	0.406617	1.64691	-2.01802	0.00155	0.00625458
ENSG00000266258.1	RP11-41O4.1	chr18:70335438-70352459	0.949972	1.62595	-0.775324	0.04555	0.110129
ENSG00000279838.1	RP4-635A23.6	chr1:185292383-185294372	3.50862	6.39412	-0.865841	5e-05	0.000280646
XLOC_118838	-	chr1:53245538-53328070	0.818258	0.26007	1.65365	0.0372	0.0936552
ENSG00000273466.1	RP11-548H3.1	chr2:218607764-218637184	1.24447	0.563864	1.14211	0.0238	0.0646579
ENSG00000281903.2	AF127936.7	chr21:14818842-15065000	0.852988	0.145201	2.55447	0.0495	0.117753
XLOC_1412716	-	chr3:11137092-11263557	1.91768	3.06009	-0.674213	0.00225	0.00865614
ENSG00000206337.10	HCP5	chr6:31393999-31477506	5.48919	8.36871	-0.60841	0.0064	0.0213086
XLOC_1802042	-	chr6:63346679-63369284	0.0759321	0.898119	-3.56413	0.0203	0.0566401
ENSG00000236753.5	MKLN1-AS	chr7:130936463-131497694	2.52297	6.99969	-1.47217	0.037	0.093232

## Sheet: lncRNA_ASLB_vs_Control.genes
gene_id	gene_name	locus	ASLB_FPKM	Control_FPKM	log2(foldchange)	pvalue	qvalue
XLOC_1643605	-	chr5:43483958-43525310	1.66132	0.652185	1.34897	0.03085	0.080281
ENSG00000233016.6	SNHG7	chr9:136711527-136728764	69.7928	119.518	-0.776077	5e-05	0.000280646
ENSG00000272081.1	CTD-2376I4.2	chr5:72955205-72955699	1.45004	0.555288	1.38479	0.0471	0.113129
ENSG00000268996.3	MAN1B1-AS1	chr9:137084945-137086817	1.23808	0.408556	1.5995	5e-05	0.000280646
XLOC_1931072	-	chr7:33638902-33642945	0.137767	0.573889	-2.05854	0.02015	0.0562826
ENSG00000196167.9	COLCA1	chr11:111290786-111308735	0.416203	0.796066	-0.935599	0.0005	0.00230115
ENSG00000226266.6	AC009961.3	chr2:159670707-159712435	0.712149	2.48483	-1.80289	0.00945	0.0297227
XLOC_1125629	-	chr2:43000976-43022340	0.802881	2.74096	-1.77142	5e-05	0.000280646
ENSG00000185168.5	LINC00482	chr17:81303770-81309356	0.908109	0.489426	0.891775	0.00695	0.0228629
ENSG00000237356.5	AL163953.3	chr14:53169053-53850882	0.163215	0.746555	-2.19347	0.02795	0.0739723
ENSG00000276071.1	CTD-3234P18.6	chr19:36668101-36669404	0.612322	0.29251	1.0658	0.01965	0.0550968
ENSG00000266208.1	CTD-2267D19.3	chr17:40360654-40365354	1.06288	1.71983	-0.694281	0.01045	0.0323464
ENSG00000272323.1	CTD-2517O10.6	chr5:34837548-34899456	1.47655	2.47807	-0.746986	0.00015	0.000775889
ENSG00000270096.1	RP11-362K14.6	chr3:169793427-169812986	1.10542	0.58156	0.926598	0.0036	0.012988
XLOC_574842	-	chr13:38050816-38147936	0.779685	1.74673	-1.1637	5e-05	0.000280646
ENSG00000268573.1	RP11-158H5.7	chr18:35241029-35290245	2.30384	1.44121	0.676756	0.0026	0.00980441
ENSG00000261488.1	RP11-757F18.5	chr3:112133422-112135359	1.58449	1.03499	0.614397	0.00175	0.00696642
ENSG00000279528.1	RP11-1148L6.8	chrX:48579773-48581165	1.57203	2.97514	-0.92033	0.02385	0.0647742
ENSG00000272405.1	RP11-284F21.10	chr1:156641389-156661424	3.86011	2.35654	0.71197	5e-05	0.000280646
XLOC_1922267	-	chr7:13743275-13764027	0.714409	2.39988	-1.74814	5e-05	0.000280646
ENSG00000241472.6	PTPRG-AS1	chr3:61561568-62369330	2.1058	4.77845	-1.18217	0.00685	0.0225924
XLOC_2101356	-	chr8:127794532-128101253	1.71896	0.752686	1.19142	5e-05	0.000280646
XLOC_1234337	-	chr20:47972436-47977283	1.24685	0.796056	0.647344	0.0176	0.0502364
XLOC_356158	-	chr11:129317533-129337778	0.390058	1.74348	-2.16021	0.00165	0.00661831
ENSG00000272070.1	AC005618.6	chr5:141326209-141329357	0.60074	0.341589	0.814479	0.0469	0.112744
XLOC_2140391	-	chr8:101122144-101127059	0.595164	0.365474	0.703519	0.04825	0.115317
ENSG00000261553.5	RP11-29G8.3	chr13:75549479-75859870	22.9183	8.46885	1.43627	0.0021	0.00815865
XLOC_1164346	-	chr2:138278277-138299504	0.0806593	0.519405	-2.68695	0.0488	0.116387
XLOC_2351061	-	chrX:155372197-155421849	1.40475	2.82431	-1.00759	0.00145	0.00590063
ENSG00000229953.1	RP11-284F21.7	chr1:156641389-156661424	2.64545	1.52197	0.79757	0.03005	0.0785377
ENSG00000248874.5	C5orf17	chr5:23951347-24179183	2.52865	4.63362	-0.873773	0.01645	0.047459
XLOC_198319	-	chr10:4650184-4679607	1.33451	3.51439	-1.39697	5e-05	0.000280646
XLOC_851194	-	chr17:56966102-56973355	0.4193	1.82347	-2.12063	0.0001	0.000534106
ENSG00000267317.2	CTB-25B13.12	chr19:1446301-1479556	1.6896	3.01925	-0.837508	0.0396	0.0984724
ENSG00000251615.3	RP11-774O3.3	chr4:8355089-8358338	0.273478	0.501412	-0.874572	0.00085	0.00368488
ENSG00000272489.1	RP11-182L21.5	chr10:79660890-79827602	5.09486	3.11667	0.709037	0.0314	0.0814788
ENSG00000249700.8	SRD5A3-AS1	chr4:55346108-55395847	1.4907	0.882296	0.756658	0.039	0.0972961
ENSG00000280693.2	SH3PXD2A-AS1	chr10:103594026-103855543	3.58946	2.19799	0.707582	0.00805	0.0258936
ENSG00000261693.1	RP13-467H17.1	chr8:142403651-142407028	0.734814	0.244009	1.59045	5e-05	0.000280646
XLOC_908848	-	chr18:10589334-10606606	0.714478	0.387139	0.884039	0.0208	0.0577994
ENSG00000272734.1	ADIRF-AS1	chr10:86935539-87024732	0.645223	0.309553	1.05961	0.02405	0.0652239
ENSG00000267374.1	RP11-244M2.1	chr18:39206923-39800318	0.0859255	1.06461	-3.63109	0.0016	0.00643519
ENSG00000224635.1	RP4-564F22.5	chr20:38406010-38416797	0.737626	0.438308	0.750945	0.00455	0.0158913
ENSG00000275216.1	RP11-54H7.4	chr13:109269633-109273838	2.39516	1.40913	0.765318	5e-05	0.000280646
XLOC_1407895	-	chr3:196946342-196970319	2.29404	1.29569	0.824164	0.0241	0.0653316
XLOC_220952	-	chr10:69638813-69642696	0.509422	0.320977	0.666391	0.0091	0.0287734
ENSG00000250910.7	AC097467.2	chr4:155173715-155381694	0.644582	0.312167	1.04605	0.00955	0.029984
XLOC_439470	-	chr12:48789146-48790778	0.745668	1.51347	-1.02126	0.011	0.0337856
ENSG00000255774.1	AP000439.3	chr11:69477132-69479940	3.9351	1.45224	1.43812	5e-05	0.000280646
ENSG00000270069.1	MIR222HG	chrX:45745210-45770274	10.0635	6.15841	0.708506	5e-05	0.000280646
ENSG00000257527.1	MIR3179-3	chr16:18411308-18411851	1.53953	0.796369	0.950979	0.0433	0.105794
XLOC_1062191	-	chr2:127184119-127229746	2.3835	1.56854	0.603657	0.01315	0.039323
ENSG00000228434.1	AC004951.6	chr7:43926437-44019175	2.52677	1.57415	0.682722	0.02765	0.073286
XLOC_1160758	-	chr2:131366376-131368719	1.29102	2.13923	-0.728586	0.0001	0.000534106
ENSG00000255811.1	RP1-34M23.5	chr1:34712736-34859816	11.3802	4.95949	1.19826	0.02245	0.0615895
XLOC_136469	-	chr1:94616716-94634089	0.228005	1.1432	-2.32593	0.0052	0.017859
ENSG00000233452.6	STXBP5-AS1	chr6:146841900-147385730	0.154658	1.82831	-3.56336	0.00015	0.000775889
ENSG00000260953.1	RP11-426C22.6	chr16:29262272-29264479	2.27128	1.24225	0.870552	0.0122	0.0368864
ENSG00000244649.4	CTD-2377D24.6	chr17:48635922-48707346	0.307051	0.671476	-1.12886	0.02395	0.0650016
XLOC_1213842	-	chr20:869898-916317	0.28755	0.46791	-0.702418	0.03375	0.0864722
ENSG00000248323.5	LUCAT1	chr5:91303028-91314424	2.66501	1.0555	1.33621	0.00625	0.0208851
ENSG00000272017.1	RP1-199J3.7	chr6:99542379-99569096	5.42957	11.5619	-1.09047	0.0242	0.0655435
ENSG00000278964.1	RP13-20L14.2	chr17:82359246-82363776	0.235063	1.96831	-3.06584	0.00245	0.00931712
XLOC_1129491	-	chr2:52722488-52934727	0.548505	1.99516	-1.86292	5e-05	0.000280646
ENSG00000229956.9	ZRANB2-AS2	chr1:71081323-72282734	0.23955	0.698728	-1.54441	0.0001	0.000534106
ENSG00000242288.9	RP11-464F9.1	chr10:73644880-73730487	1.16688	0.700113	0.737	0.03615	0.0914655
ENSG00000254258.1	RP11-398H6.1	chr8:139460061-139463016	0.994653	0.615097	0.693378	0.0349	0.0888625
ENSG00000263470.1	RP11-160O5.1	chr17:65100811-65111058	14.537	9.06697	0.681036	5e-05	0.000280646
XLOC_338245	-	chr11:86955618-87000959	1.25146	0.248874	2.33013	0.00035	0.00167019
ENSG00000251191.7	LINC00589	chr8:29673208-29748109	0.790722	0.0889325	3.15239	0.0159	0.0461395
ENSG00000224081.7	LINC01057	chr1:94638460-94820287	2.09995	3.52251	-0.746248	0.04275	0.10468
ENSG00000260059.1	RP11-231E19.1	chr2:138599662-138602426	1.00663	0.59166	0.766688	0.00025	0.00123397
ENSG00000235884.3	LINC00941	chr12:30795680-30804174	1.66178	0.592389	1.48811	0.01875	0.0529857
ENSG00000252690.3	SCARNA15	chr15:82750563-82806070	0.696173	0.419766	0.729862	0.00555	0.0188715
XLOC_504932	-	chr12:75563201-75986124	2.2351	4.69228	-1.06995	5e-05	0.000280646
ENSG00000263551.5	RP11-78F17.1	chr18:962591-1174823	0.935128	0.514304	0.862542	0.04045	0.100171
ENSG00000268355.1	AC006129.1	chr19:41520476-41541022	2.64468	0.828462	1.67459	0.01125	0.0344468
ENSG00000236914.3	RP11-1008C21.2	chr15:38069480-38072959	2.48847	5.54145	-1.155	5e-05	0.000280646
ENSG00000267278.5	MAP3K14-AS1	chr17:45190930-45317040	3.53252	2.33052	0.600045	0.04495	0.108958
XLOC_1272803	-	chr21:32771995-32893735	0.63571	0.287775	1.14343	0.03875	0.096811
ENSG00000218416.4	PP14571	chr2:240435670-240468078	0.490664	0.186003	1.39941	0.0374	0.0940623
ENSG00000261441.1	RP11-217B1.2	chr15:89335052-89336161	3.72834	2.42945	0.617903	0.00045	0.00209251
XLOC_982975	-	chr19:1725922-1747166	3.69248	2.11089	0.806743	5e-05	0.000280646
XLOC_370776	-	chr11:27978668-28020079	0.267561	0.760965	-1.50796	0.0416	0.102472
ENSG00000270977.1	AC015849.16	chr17:35893706-35911023	0.537244	0.198641	1.43542	0.04715	0.113222
ENSG00000250266.1	RP11-789C1.1	chr4:170226606-170299987	0.989096	4.67636	-2.2412	0.0037	0.0133048
ENSG00000260912.1	RP11-363E7.4	chr9:19453208-19455173	8.6345	4.52627	0.93179	5e-05	0.000280646
ENSG00000254290.1	RP11-150O12.3	chr8:37569113-37599858	0.35717	0.838108	-1.23052	0.0274	0.0727465
XLOC_646185	-	chr14:34551721-34555222	2.43535	1.55647	0.645851	0.03055	0.0796518
XLOC_1011782	-	chr2:279557-314367	1.17207	0.776364	0.59425	0.03555	0.0902072
XLOC_1552256	-	chr4:170330832-170335490	0.391886	0.809242	-1.04614	0.0053	0.018158
ENSG00000225855.6	RUSC1-AS1	chr1:155308747-155331114	4.46346	9.01606	-1.01433	0.00445	0.0155979
ENSG00000262456.1	RP1-59D14.1	chr17:2384059-2401118	1.25026	0.536644	1.22019	0.00435	0.0153005
ENSG00000245937.7	LINC01184	chr5:127703389-128083172	15.5434	23.4567	-0.593693	0.0122	0.0368864
ENSG00000259976.1	RP11-553L6.5	chr3:114314500-114316179	0.0796203	0.979717	-3.62116	0.00385	0.0137777
ENSG00000259994.1	RP11-305E6.4	chr10:30302825-30306066	0.422724	0.753421	-0.833742	0.0001	0.000534106
ENSG00000245910.8	SNHG6	chr8:66870748-66926398	27.548	43.98	-0.674902	0.00175	0.00696642
XLOC_1514756	-	chr4:67701279-68129880	1.16227	1.99939	-0.782618	0.01105	0.0339238
XLOC_533816	-	chr13:22452596-22468648	0.30545	1.10772	-1.85859	0.0081	0.0260219
ENSG00000236499.2	LINC00896	chr22:20206396-20208524	2.23904	0.288549	2.95599	5e-05	0.000280646
ENSG00000234155.1	RP11-30P6.6	chr6:85387218-85390186	0.984278	1.49775	-0.605663	0.0006	0.00270843
XLOC_2305114	-	chrX:10847876-11111141	0.608113	1.5776	-1.37532	0.04135	0.101979
ENSG00000240990.9	HOXA11-AS	chr7:27181509-27193448	1.37122	2.36516	-0.786478	0.00955	0.029984
ENSG00000246350.1	RP5-1186N24.3	chr6:28571629-28616212	2.86214	1.14084	1.32699	5e-05	0.000280646
ENSG00000282542.1	AC008993.2	chr19:68402-69972	13.5095	8.34494	0.695006	5e-05	0.000280646
ENSG00000262188.1	RP11-353N14.4	chr17:79915251-79926725	0.830218	1.52815	-0.880228	0.0461	0.111219
ENSG00000271840.1	RP1-224A6.9	chr1:22100612-22101360	2.1653	1.18342	0.871611	0.0024	0.00914919
ENSG00000241316.6	SUCLG2-AS1	chr3:67654692-67947713	0.861955	1.67531	-0.958745	0.0408	0.100888
ENSG00000251141.5	RP11-53O19.1	chr5:44744899-44808777	1.89408	3.11259	-0.716624	0.01605	0.0465012
ENSG00000273117.1	AC144652.1	chr7:155288543-155297649	3.38096	1.74256	0.956223	5e-05	0.000280646
XLOC_1990442	-	chr7:17374866-17559112	6.1888	2.59192	1.25564	5e-05	0.000280646
ENSG00000260852.1	FBXL19-AS1	chr16:30919318-30956511	2.72981	4.15121	-0.604732	0.0127	0.038177
XLOC_1044828	-	chr2:83534096-83541912	0.672976	1.30186	-0.951946	0.041	0.101299
ENSG00000267080.5	ASB16-AS1	chr17:44170446-44186837	1.63776	1.03295	0.664948	0.03295	0.0848045
ENSG00000277182.1	CTB-58E17.5	chr17:38730234-38751457	1.05918	0.458141	1.20908	0.00355	0.0128355
ENSG00000246523.7	RP11-736K20.6	chr11:86955618-87000959	0.202814	0.495041	-1.28739	0.0276	0.0731768
ENSG00000225329.3	LHFPL3-AS2	chr7:104328655-104927176	3.76319	11.8942	-1.66023	5e-05	0.000280646
ENSG00000242094.1	FOXP1-IT1	chr3:70954692-71628558	1.8533	0.866775	1.09637	0.03225	0.0832984
ENSG00000272449.1	RP3-395M20.12	chr1:2546464-2547460	1.39507	0.708031	0.978452	0.001	0.00424891
XLOC_134042	-	chr1:90782985-90851650	0.103546	0.676989	-2.70885	0.03535	0.0897988
XLOC_1538968	-	chr4:128269236-128519460	3.93844	6.95415	-0.82025	5e-05	0.000280646
ENSG00000227359.1	AC017074.2	chr2:113669165-113704078	3.84022	2.52349	0.605771	0.02625	0.0701309
ENSG00000246477.3	AF131216.6	chr8:11283499-11328146	0.627451	0.361455	0.795688	0.04575	0.110511
ENSG00000260114.2	CTD-2574D22.4	chr16:29900374-29928933	1.85674	1.13209	0.713776	0.02125	0.0588456
XLOC_1845619	-	chr6:3904919-3912011	0.503498	0.165497	1.60518	0.01515	0.0443154
XLOC_2155075	-	chr8:135752728-135772668	3.03381	1.80061	0.752644	5e-05	0.000280646
ENSG00000261526.2	CTB-31O20.2	chr19:1874870-1876169	1.65273	0.861615	0.939733	0.0006	0.00270843
XLOC_1932445	-	chr7:34928875-35128320	0.14533	3.91339	-4.75101	0.0278	0.0736276
ENSG00000196741.5	LINC01560	chrX:47483570-47484823	1.40605	2.1819	-0.633937	0.00145	0.00590063
ENSG00000277767.1	RP11-365P13.5	chr13:110916003-110917827	1.2103	0.734861	0.719822	0.00145	0.00590063
ENSG00000253190.3	AC084082.3	chr8:66112666-66115207	0.99664	0.493691	1.01346	0.0129	0.0386878
ENSG00000269893.6	SNHG8	chr4:118278708-118279823	119.064	199.076	-0.741578	5e-05	0.000280646
ENSG00000241288.7	RP11-379B18.5	chr3:125827237-125916384	1.466	2.96216	-1.01476	0.00185	0.00730503
ENSG00000267580.1	CTD-2540B15.11	chr19:33299933-33302564	5.71577	3.51102	0.703056	0.01375	0.0408561
ENSG00000153363.12	LINC00467	chr1:211382802-211435333	5.2668	3.3917	0.634916	0.00805	0.0258936
ENSG00000280325.1	AC074183.3	chr7:84939334-84940256	1.6116	2.43003	-0.592481	0.00795	0.0256199
ENSG00000224093.5	RP5-1033H22.2	chr1:93561785-93847150	14.7037	2.79684	2.39431	5e-05	0.000280646
ENSG00000265478.2	CTD-2145A24.5	chr17:18809955-18810940	3.91264	2.58871	0.595908	0.00105	0.00443468
ENSG00000266976.1	AC079466.1	chr19:28435387-28727777	0.266472	0.675668	-1.34233	0.0001	0.000534106
XLOC_915052	-	chr18:34959441-34965412	0.224817	0.883253	-1.97407	0.03285	0.0845914
ENSG00000268621.5	AC006262.5	chr19:46101121-46203083	1.54068	0.196322	2.97228	0.0113	0.0345666
ENSG00000258858.1	RP11-982M15.5	chr14:104689605-104722535	9.2788	0.483057	4.26367	0.00775	0.0250831
ENSG00000279314.1	RP1-257C22.2	chr13:31960324-31961946	12.5031	8.15651	0.616261	5e-05	0.000280646
ENSG00000175772.10	LINC01106	chr2:110375137-110384442	1.67986	2.52786	-0.589578	5e-05	0.000280646
ENSG00000280206.1	CTB-193M12.5	chr16:15643266-15857033	8.74588	5.25262	0.735566	0.0368	0.0928081
ENSG00000260948.1	RP11-552M11.8	chr1:111431045-111433068	1.25118	0.753775	0.731082	0.0007	0.00310205
ENSG00000266411.1	RP11-180P8.3	chr17:62966816-62968549	0.692375	0.159225	2.12048	0.03425	0.087525
XLOC_1150556	-	chr2:105600969-105613355	0.65579	0.210957	1.63628	0.029	0.0762471
XLOC_2343356	-	chrX:131537948-131545295	1.25901	0.572121	1.1379	5e-05	0.000280646
ENSG00000250337.5	LINC01021	chr5:27471855-27496907	93.341	35.0609	1.41265	5e-05	0.000280646
ENSG00000237877.6	LINC01473	chr2:186030835-186099820	0.113365	0.82408	-2.86181	0.0403	0.0998753
ENSG00000237596.6	RP13-143G15.4	chr6:135851695-136225751	0.264118	0.972191	-1.88006	0.0017	0.0067934
ENSG00000230561.3	LINC01183	chr5:127703389-128083172	3.6436	14.2089	-1.96336	0.00135	0.00553895
ENSG00000240499.7	RP5-1101C3.1	chr7:122318424-122886759	0.236413	0.802606	-1.76338	0.0088	0.0279426
ENSG00000250509.1	CTC-573N18.1	chr5:180441558-180443238	1.6858	3.82685	-1.18273	5e-05	0.000280646
XLOC_1020335	-	chr2:26139031-26147273	0.477952	0.782987	-0.712121	0.0195	0.0547444
XLOC_1886651	-	chr6:106717451-106787541	1.52226	2.67228	-0.811855	5e-05	0.000280646
ENSG00000236283.3	AC013463.2	chr2:164896185-165208261	0.453834	2.95005	-2.7005	0.0004	0.00188277
XLOC_1370458	-	chr3:115791014-117139389	4.20161	1.06572	1.97912	5e-05	0.000280646
ENSG00000251364.6	CTD-2516F10.2	chr11:7238777-7512515	0.176655	0.547402	-1.63167	0.0111	0.0340502
XLOC_376286	-	chr11:45095805-45235292	0.468156	0.273485	0.775527	0.0176	0.0502364
ENSG00000224407.1	RP5-956O18.3	chr1:230057989-230282124	1.64502	2.88337	-0.809655	0.0112	0.0343151
ENSG00000262454.1	RP11-65J21.3	chr16:14301453-14326353	0.754215	0.251261	1.58579	0.04235	0.103914
ENSG00000236008.1	AC011747.4	chr2:8543591-8583792	0.603495	0.399572	0.594885	0.0394	0.0981038
ENSG00000279022.1	RP11-250B2.4	chr6:80440729-80441172	0.195484	1.36952	-2.80855	0.00655	0.0217423
ENSG00000271862.1	RP11-343L5.2	chr5:83049375-83050964	0.978157	0.628537	0.638069	0.01275	0.0383028
ENSG00000278600.1	RP11-81A1.6	chr15:79833584-79926993	3.86403	2.50488	0.625366	0.00295	0.0109402
ENSG00000245248.7	USP2-AS1	chr11:119381777-119526664	0.705348	1.27722	-0.856598	0.0223	0.0612479
XLOC_804813	-	chr16:29225593-29228365	0.591114	0	inf	0.0413	0.101884
XLOC_2037859	-	chr7:129777022-129780208	0.604407	0.353751	0.772784	0.00505	0.0174052
ENSG00000267026.5	RP11-92C4.3	chr9:98807698-98872415	3.6911	6.48616	-0.813314	0.0003	0.00145452
ENSG00000204623.8	ZNRD1-AS1	chr6:30001010-30064909	5.0727	3.29181	0.623875	0.0054	0.0184427
ENSG00000257181.1	RP11-611O2.5	chr12:68808171-68971570	103.052	46.6052	1.1448	0.0037	0.0133048
ENSG00000257698.1	RP11-620J15.3	chr12:57931527-57936175	3.70356	6.66844	-0.848437	0.0001	0.000534106
ENSG00000258701.1	LINC00638	chr14:104821200-104823718	0.530578	0.189231	1.48742	0.0002	0.00100864
ENSG00000279901.1	CTD-2270P14.2	chr16:2682474-2709030	4.02166	0.884144	2.18544	0.00015	0.000775889
XLOC_1794590	-	chr6:42452346-42457457	0.558272	0.213108	1.38938	5e-05	0.000280646
ENSG00000260917.1	RP11-57H14.4	chr10:112823489-112827726	0.665476	1.02503	-0.623206	5e-05	0.000280646
ENSG00000230461.8	PROX1-AS1	chr1:213817750-214041502	0.419796	1.02867	-1.29302	0.0002	0.00100864
XLOC_1828515	-	chr6:137693080-137700354	0.210933	0.775795	-1.87889	0.0001	0.000534106
XLOC_424642	-	chr12:11277137-11280637	0.477969	0.234257	1.02883	0.0011	0.00461896
XLOC_940300	-	chr18:39206923-39800318	2.08921	5.48445	-1.39239	5e-05	0.000280646
XLOC_2034324	-	chr7:121485911-121511223	0.884631	0.183721	2.26756	0.0027	0.0101306
ENSG00000232732.9	AC073043.1	chr2:199867395-199911159	0.608744	0.166018	1.8745	5e-05	0.000280646
ENSG00000215458.8	AATBC	chr21:43805757-43812567	0.523208	0.277892	0.912859	0.0446	0.108251
ENSG00000253284.2	RP11-282K24.3	chr12:19129751-19376400	1.07962	0.609826	0.824057	0.03555	0.0902072
ENSG00000205662.2	RP11-706O15.7	chrX:3891437-3937855	0.569983	0.347962	0.711988	0.04045	0.100171
XLOC_1185013	-	chr2:190834874-190844592	2.2155	1.08279	1.03287	5e-05	0.000280646
XLOC_1931975	-	chr7:34263308-34300200	0.362519	0.66078	-0.866115	0.00115	0.00480446
XLOC_2097028	-	chr8:118189454-118904314	0.648277	2.31854	-1.83853	0.0001	0.000534106
ENSG00000280213.1	UCKL1-AS1	chr20:63939828-64049641	1.24807	0.286658	2.12229	0.0145	0.0427531
XLOC_1274511	-	chr21:36430359-36576569	2.26887	1.13472	0.999634	0.01025	0.0318175
ENSG00000279160.1	RP11-387A1.6	chr2:176173194-176192538	0.677267	0.407356	0.733434	0.04295	0.105069
XLOC_097831	-	chr1:6785323-7769706	1.41679	0.877801	0.690659	0.02635	0.0703459
XLOC_1014524	-	chr2:9752861-9756423	1.15708	0.68707	0.751961	0.0001	0.000534106
XLOC_822454	-	chr16:88229577-88231923	1.01361	0.370518	1.45189	0.0004	0.00188277
XLOC_747256	-	chr15:80773142-80777462	0.631628	0.349478	0.853873	0.03025	0.0789878
ENSG00000260253.1	RP4-676L2.1	chr8:29352419-29353170	2.41133	0.949683	1.34431	0.0001	0.000534106
ENSG00000237512.6	UNC5B-AS1	chr10:71212569-71302864	15.5778	8.49213	0.875297	0.0043	0.0151562
ENSG00000231566.1	RP5-1158E12.3	chrX:45848073-45851490	3.33131	1.34183	1.31189	0.02015	0.0562826
ENSG00000274554.1	RP11-240G22.5	chr12:116910955-117031148	0.479045	0.246988	0.955724	0.03665	0.0924902
XLOC_597855	-	chr13:108596151-109208007	3.17925	1.99998	0.668699	0.0002	0.00100864
ENSG00000261485.1	PAN3-AS1	chr13:28136842-28138193	0.904745	0.576025	0.651381	0.0217	0.059903
ENSG00000260604.2	RP1-140K8.5	chr6:3904919-3912011	2.11707	0.813343	1.38013	5e-05	0.000280646
XLOC_660069	-	chr14:66212809-67181803	1.15122	0.709474	0.69834	0.0352	0.0894724
ENSG00000276791.1	CTD-2270P14.5	chr16:2777318-2780568	1.42215	0.923721	0.622541	5e-05	0.000280646
ENSG00000279706.1	RP11-561O23.9	chr9:68232002-68300015	4.20175	2.76765	0.602329	0.02025	0.0565298
XLOC_165749	-	chr1:192911461-192957582	0.671235	0.270601	1.31065	0.04655	0.112075
XLOC_654110	-	chr14:53169053-53850882	0.181329	1.3491	-2.89532	0.0023	0.00881993
XLOC_2021646	-	chr7:96481625-96709891	1.5967	0.984539	0.697574	0.0347	0.088447
ENSG00000278238.1	RP11-245D16.4	chr13:52454774-52455331	1.36182	2.54657	-0.903023	0.00685	0.0225924
XLOC_694395	-	chr15:56019317-56020174	1.77145	0.620404	1.51365	0.0383	0.0959106
ENSG00000233461.5	RP11-295G20.2	chr1:231522387-231528556	2.98685	7.01497	-1.23181	5e-05	0.000280646
ENSG00000272341.1	RP1-151F17.2	chr6:16764345-16766883	3.26375	2.15125	0.601357	5e-05	0.000280646
XLOC_1530948	-	chr4:108671203-108679565	0.741748	0.431149	0.782743	0.0119	0.0361127
ENSG00000272468.1	RP1-86C11.7	chr6:27122656-27123221	1.25747	0.623938	1.01105	0.0465	0.111992
ENSG00000253438.2	PCAT1	chr8:126847054-127021014	0.285676	0.656124	-1.19959	0.02415	0.0654327
XLOC_1898218	-	chr6:135851695-136225751	0.51945	1.3969	-1.42718	0.01075	0.0331298
ENSG00000228649.8	AC005682.5	chr7:22854177-22861579	6.1736	3.3916	0.864145	5e-05	0.000280646
ENSG00000274627.1	RP11-104N10.2	chr16:89490916-89557768	2.05926	0.706952	1.54244	5e-05	0.000280646
ENSG00000234129.7	RP11-120D5.1	chrX:10847876-11111141	0.569636	2.03441	-1.8365	0.0081	0.0260219
XLOC_1245271	-	chr20:6765639-6766629	0	1.33506	#NAME?	5e-05	0.000280646
ENSG00000272977.1	CTA-390C10.10	chr22:25476217-25479971	0.82938	0.541094	0.616155	0.001	0.00424891
ENSG00000270504.1	RP11-420L9.5	chr6:3722613-3753871	2.91969	1.60764	0.860869	0.0002	0.00100864
ENSG00000277369.1	RP11-486I11.2	chr16:11797467-11798275	1.57074	0.944911	0.733196	0.01545	0.0450478
XLOC_565039	-	chr13:110965622-110993321	0.616208	0.303581	1.02134	0.001	0.00424891
ENSG00000235138.1	RP11-374P20.4	chr9:134025438-134068535	1.24153	0.185348	2.74381	0.0219	0.0603548
ENSG00000255455.2	RP11-890B15.3	chr11:130866253-130870247	1.37932	0.912684	0.595768	0.0001	0.000534106
ENSG00000227617.8	CERS6-AS1	chr2:168455861-168913371	5.56818	14.3718	-1.36796	5e-05	0.000280646
ENSG00000255857.5	PXN-AS1	chr12:120201290-120265771	2.73255	5.47553	-1.00275	0.02165	0.0597924
ENSG00000177406.4	RP11-218M22.1	chr12:564295-663779	0.559526	1.06841	-0.933185	0.00015	0.000775889
ENSG00000224814.1	AC114812.8	chr2:233617644-233773310	30.1251	61.1605	-1.02163	0.01115	0.0341793
ENSG00000260693.1	AC026150.8	chr15:30540092-30545969	1.58806	2.46354	-0.633472	0.0139	0.0412304
ENSG00000186594.12	MIR22HG	chr17:1711274-1738599	14.0789	7.78106	0.855501	5e-05	0.000280646
ENSG00000272078.1	RP4-734G22.3	chr1:10636603-10796650	0.512409	0.306913	0.739464	0.00115	0.00480446
XLOC_496345	-	chr12:53962307-53977643	0.991318	0.35537	1.48003	0.00065	0.00290646
ENSG00000267194.1	RP1-193H18.2	chr17:69551357-69553861	0.535832	1.42151	-1.40758	5e-05	0.000280646
XLOC_2117257	-	chr8:29673208-29748109	3.33978	0.885956	1.91445	5e-05	0.000280646
ENSG00000260296.1	RP11-395I6.3	chr4:40166674-40167831	0.6458	0.299783	1.10717	0.025	0.067339
XLOC_387007	-	chr11:72803554-72814130	2.8357	1.73334	0.710146	5e-05	0.000280646
XLOC_2205014	-	chr9:136119514-136122450	0.655187	0.311667	1.0719	0.0169	0.0485422
XLOC_213743	-	chr10:47406979-47407775	0.60772	0.197605	1.62079	0.04585	0.110695
ENSG00000234840.1	LINC01239	chr9:22638110-22824213	1.61172	3.76457	-1.22388	0.00265	0.00996896
ENSG00000259445.1	RP11-276M12.1	chr15:81953302-81995666	1.83645	0.926541	0.986992	0.0174	0.0497746
XLOC_1241545	-	chr20:63538748-63547504	0.333859	0.507242	-0.603435	0.0034	0.0123664
XLOC_1848367	-	chr6:10354006-10355417	2.96708	1.93207	0.618899	0.00445	0.0155979
ENSG00000241544.1	RP11-6F2.5	chr3:157081666-157123004	6.1322	3.19713	0.939631	5e-05	0.000280646
ENSG00000251432.6	RP11-420A23.1	chr4:128269236-128519460	1.65252	4.81216	-1.54201	0.0438	0.10681
XLOC_1634913	-	chr5:21555222-21568178	0.47682	1.28163	-1.42646	5e-05	0.000280646
ENSG00000254154.8	RP4-798P15.3	chr1:177923955-178038007	1.57144	2.43189	-0.629993	0.00115	0.00480446
XLOC_570578	-	chr13:27373347-27374800	0.55421	0	inf	0.0413	0.101884
ENSG00000247092.6	SNHG10	chr14:95532296-95544724	7.53378	4.59838	0.712248	0.0032	0.0117293
ENSG00000271730.1	RP11-787I22.3	chr6:108986436-109094819	3.23594	1.40167	1.20703	0.006	0.02016
ENSG00000255145.2	STX17-AS1	chr9:99885987-99906601	1.42425	2.59071	-0.863148	0.0209	0.058043
ENSG00000227518.3	XXyac-YRM2039.3	chr9:14520-30891	8.46494	4.99182	0.761932	5e-05	0.000280646
XLOC_995954	-	chr19:32389969-32485895	2.31247	1.12506	1.03943	0.0401	0.0994869
ENSG00000223478.1	RP11-545E17.3	chr9:128724444-128772414	2.11345	5.17645	-1.29236	0.0237	0.0644186
XLOC_899117	-	chr17:82366434-82367839	1.60814	0.984316	0.7082	0.0065	0.0215996
ENSG00000280152.1	RP11-331F4.5	chr16:75228186-75268053	1.71595	0.525179	1.70812	0.0001	0.000534106
ENSG00000272851.1	RP11-801F7.1	chr2:207711539-207761839	9.01759	5.7556	0.647776	0.02045	0.0569983
ENSG00000272841.1	RP3-428L16.2	chr6:160990317-161117385	1.5531	0.747816	1.0544	0.01035	0.0320837
XLOC_2158699	-	chr8:144854885-144868091	0.718985	0.419761	0.776393	0.00525	0.0180078
ENSG00000225511.6	LINC00475	chr9:92141297-92160114	1.44361	0.475862	1.60106	0.0069	0.0227261
XLOC_183339	-	chr1:234709382-234723325	0.822255	0.483456	0.766202	0.0061	0.0204559
ENSG00000277142.1	LINC00235	chr16:525154-527407	2.48332	0.75972	1.70873	5e-05	0.000280646
XLOC_1782517	-	chr6:16153174-16158022	0.631274	0.251949	1.32513	5e-05	0.000280646
XLOC_1714502	-	chr5:40625059-40693735	0.550152	0.241236	1.18939	0.0007	0.00310205
ENSG00000258077.2	RP11-114H23.1	chr12:75563201-75986124	0.566879	1.21224	-1.09657	0.04385	0.106913
XLOC_1478070	-	chr3:182172991-182184351	1.0091	1.86172	-0.883574	0.0004	0.00188277
ENSG00000271151.1	RP11-394I13.2	chr2:173968350-173969418	1.13839	0.57373	0.988553	0.00335	0.0122108
ENSG00000260368.1	RP11-521I2.3	chr8:100913246-100914388	1.28736	0.83921	0.617308	0.01805	0.0513027
ENSG00000253893.2	FAM85B	chr8:8167818-8226614	0.230041	0.768697	-1.74053	0.0177	0.0504831
ENSG00000261829.1	RP11-223I10.1	chr2:231052039-231052637	0.239064	0.756104	-1.66119	0.0332	0.0853402
ENSG00000275401.1	RP4-564F22.7	chr20:38418482-38419202	0.929119	0.50644	0.875471	0.04885	0.116486
ENSG00000261502.3	RP11-96H17.1	chr16:63056785-63129654	1.1437	3.37285	-1.56026	5e-05	0.000280646
XLOC_1622437	-	chr4:189780335-189940337	0.156093	1.00539	-2.68728	0.0287	0.0756349
ENSG00000237499.6	RP11-356I2.4	chr6:137823672-137883312	1.54391	0.646581	1.25569	0.03385	0.0866873
ENSG00000229618.1	AC011288.2	chr7:13101390-13704149	20.9948	32.9849	-0.651773	5e-05	0.000280646
ENSG00000225886.3	RP11-288L9.4	chr1:27666060-27703063	0.528398	0.044834	3.55896	0.00885	0.028079
XLOC_816629	-	chr16:72234575-72665009	0.485925	0.90223	-0.892762	0.00575	0.0194457
XLOC_911957	-	chr18:23105619-23107293	0.669179	0.275504	1.28032	0.00335	0.0122108
ENSG00000272894.5	RP5-1159O4.1	chr7:7549067-7608929	3.64072	1.1025	1.72344	0.04055	0.100391
ENSG00000277496.1	RP11-93B14.9	chr20:62640718-62685785	5.42583	1.73825	1.64221	0.00455	0.0158913
ENSG00000273466.1	RP11-548H3.1	chr2:218607764-218637184	1.18292	0.563864	1.06893	0.0299	0.0781929
ENSG00000272129.1	RP11-250B2.6	chr6:80355423-80356859	0.257145	0.691725	-1.42762	0.0034	0.0123664
ENSG00000269600.1	AC016629.3	chr19:58593895-58599355	0.615364	0.312575	0.977236	0.04075	0.100792
XLOC_356617	-	chr11:130314992-130403657	0.709043	2.42624	-1.77477	0.00805	0.0258936
ENSG00000279425.1	CTD-2017D11.2	chr19:24033404-24129961	1.37258	0.68409	1.00464	0.04905	0.11687
XLOC_1802042	-	chr6:63346679-63369284	0.351563	0.898119	-1.35312	0.00235	0.00898616
